# Supplementary material for: Intramolecular arylsulfide-coordinated diboraanthracenes: effect of B–S coordination on ground-state and excited-state behavior
Source: Chem Sci. 2025 Apr 14;16(20):8764–71. doi: 10.1039/d5sc01726b (PMC12012721; doi:10.1039/d5sc01726b)
Supplement: SC-016-D5SC01726B-s002 [file SC-016-D5SC01726B-s002.cif]

# Supplementary Information (SI) for Chemical Science.
# This journal is © The Royal Society of Chemistry 2025

####################################################################### 
# 
# This file contains crystal structure data downloaded from the 
# Cambridge Structural Database (CSD) hosted by the Cambridge 
# Crystallographic Data Centre (CCDC).
# 
# Full information about CCDC data access policies and citation 
# guidelines are available at http://www.ccdc.cam.ac.uk/access/V1 
# 
# Audit and citation data items may have been added by the CCDC. 
# Please retain this information to preserve the provenance of 
# this file and to allow appropriate attribution of the data. 
# 
#######################################################################

data_compd_cis-1a
_database_code_depnum_ccdc_archive 'CCDC 2387655'
loop_
_audit_author_name
_audit_author_address
'Hiroki Narita'
;Nagoya University
Japan
;
_audit_update_record             
;
2024-09-29 deposited with the CCDC.	2025-04-11 downloaded from the CCDC.
;

_audit_creation_method           SHELXL-2018/1
_shelx_SHELXL_version_number     2018/1
_chemical_name_systematic        ?
_chemical_name_common            ?
_chemical_melting_point          ?
_chemical_formula_moiety         '2(C40 H34 B2 S2), C H2 Cl2'
_chemical_formula_sum            'C81 H70 B4 Cl2 S4'
_chemical_formula_weight         1285.75

loop_
_atom_type_symbol
_atom_type_description
_atom_type_scat_dispersion_real
_atom_type_scat_dispersion_imag
_atom_type_scat_source
C C 0.0033 0.0016 'International Tables Vol C Tables 4.2.6.8 and 6.1.1.4'
H H 0.0000 0.0000 'International Tables Vol C Tables 4.2.6.8 and 6.1.1.4'
B B 0.0013 0.0007 'International Tables Vol C Tables 4.2.6.8 and 6.1.1.4'
S S 0.1246 0.1234 'International Tables Vol C Tables 4.2.6.8 and 6.1.1.4'
Cl Cl 0.1484 0.1585 'International Tables Vol C Tables 4.2.6.8 and 6.1.1.4'

_space_group_crystal_system      monoclinic
_space_group_IT_number           14
_space_group_name_H-M_alt        'P 21/c'
_space_group_name_Hall           '-P 2ybc'

_shelx_space_group_comment       
;
The symmetry employed for this shelxl refinement is uniquely defined
by the following loop, which should always be used as a source of
symmetry information in preference to the above space-group names.
They are only intended as comments.
;

loop_
_space_group_symop_operation_xyz
'x, y, z'
'-x, y+1/2, -z+1/2'
'-x, -y, -z'
'x, -y-1/2, z-1/2'

_cell_length_a                   16.0140(3)
_cell_length_b                   14.2052(2)
_cell_length_c                   15.6151(3)
_cell_angle_alpha                90
_cell_angle_beta                 106.374(2)
_cell_angle_gamma                90
_cell_volume                     3408.09(11)
_cell_formula_units_Z            2
_cell_measurement_temperature    123(2)
_cell_measurement_reflns_used    23698
_cell_measurement_theta_min      2.6010
_cell_measurement_theta_max      30.1340

_exptl_crystal_description       block
_exptl_crystal_colour            colorless
_exptl_crystal_density_meas      ?
_exptl_crystal_density_method    ?
_exptl_crystal_density_diffrn    1.253
_exptl_crystal_F_000             1348
_exptl_transmission_factor_min   ?
_exptl_transmission_factor_max   ?
_exptl_crystal_size_max          0.200
_exptl_crystal_size_mid          0.200
_exptl_crystal_size_min          0.200
_exptl_absorpt_coefficient_mu    0.263
_shelx_estimated_absorpt_T_min   0.949
_shelx_estimated_absorpt_T_max   0.949
_exptl_absorpt_correction_type   multi-scan
_exptl_absorpt_correction_T_min  0.92863
_exptl_absorpt_correction_T_max  1.00000
_exptl_absorpt_process_details   
;
CrysAlisPro 1.171.42.49 (Rigaku Oxford Diffraction, 2022)
Empirical absorption correction using spherical harmonics,
implemented in SCALE3 ABSPACK scaling algorithm.
;
_exptl_absorpt_special_details   ?
_diffrn_ambient_temperature      123(2)
_diffrn_radiation_wavelength     0.71073
_diffrn_radiation_type           MoK\a
_diffrn_source                   ?
_diffrn_measurement_device_type  
;
Rigaku Single Crystal X-ray diffractometer equipped with 
FR-X generator, Varimax optics, and PILATUS 200K photon 
counting detector
;
_diffrn_measurement_method       ?
_diffrn_detector_area_resol_mean ?
_diffrn_reflns_number            36613
_diffrn_reflns_av_unetI/netI     0.0203
_diffrn_reflns_av_R_equivalents  0.0226
_diffrn_reflns_limit_h_min       -21
_diffrn_reflns_limit_h_max       21
_diffrn_reflns_limit_k_min       -19
_diffrn_reflns_limit_k_max       19
_diffrn_reflns_limit_l_min       -19
_diffrn_reflns_limit_l_max       20
_diffrn_reflns_theta_min         2.651
_diffrn_reflns_theta_max         30.028
_diffrn_reflns_theta_full        25.242
_diffrn_measured_fraction_theta_max 0.928
_diffrn_measured_fraction_theta_full 0.999
_diffrn_reflns_Laue_measured_fraction_max 0.928
_diffrn_reflns_Laue_measured_fraction_full 0.999
_diffrn_reflns_point_group_measured_fraction_max 0.928
_diffrn_reflns_point_group_measured_fraction_full 0.999
_reflns_number_total             9243
_reflns_number_gt                8228
_reflns_threshold_expression     'I > 2\s(I)'
_reflns_Friedel_coverage         0.000
_reflns_Friedel_fraction_max     .
_reflns_Friedel_fraction_full    .

_reflns_special_details          
;
 Reflections were merged by SHELXL according to the crystal
 class for the calculation of statistics and refinement.
 
 _reflns_Friedel_fraction is defined as the number of unique
 Friedel pairs measured divided by the number that would be
 possible theoretically, ignoring centric projections and
 systematic absences.
;

_computing_data_collection       ?
_computing_cell_refinement       ?
_computing_data_reduction        ?
_computing_structure_solution    'SHELXT 2018/2 (Sheldrick, 2018)'
_computing_structure_refinement  'SHELXL-2018/1 (Sheldrick, 2018)'
_computing_molecular_graphics    ?
_computing_publication_material  ?
_refine_special_details          ?
_refine_ls_structure_factor_coef Fsqd
_refine_ls_matrix_type           full
_refine_ls_weighting_scheme      calc
_refine_ls_weighting_details     
'w=1/[\s^2^(Fo^2^)+(0.0566P)^2^+1.4325P] where P=(Fo^2^+2Fc^2^)/3'
_atom_sites_solution_primary     ?
_atom_sites_solution_secondary   ?
_atom_sites_solution_hydrogens   geom
_refine_ls_hydrogen_treatment    constr
_refine_ls_extinction_method     none
_refine_ls_extinction_coef       .
_refine_ls_number_reflns         9243
_refine_ls_number_parameters     426
_refine_ls_number_restraints     0
_refine_ls_R_factor_all          0.0441
_refine_ls_R_factor_gt           0.0392
_refine_ls_wR_factor_ref         0.1091
_refine_ls_wR_factor_gt          0.1064
_refine_ls_goodness_of_fit_ref   1.039
_refine_ls_restrained_S_all      1.039
_refine_ls_shift/su_max          0.001
_refine_ls_shift/su_mean         0.000

loop_
_atom_site_label
_atom_site_type_symbol
_atom_site_fract_x
_atom_site_fract_y
_atom_site_fract_z
_atom_site_U_iso_or_equiv
_atom_site_adp_type
_atom_site_occupancy
_atom_site_site_symmetry_order
_atom_site_calc_flag
_atom_site_refinement_flags_posn
_atom_site_refinement_flags_adp
_atom_site_refinement_flags_occupancy
_atom_site_disorder_assembly
_atom_site_disorder_group
B1 B 0.21913(8) 0.52968(9) 0.36119(8) 0.0196(2) Uani 1 1 d . . . . .
B2 B 0.25020(8) 0.72775(9) 0.30273(8) 0.0192(2) Uani 1 1 d . . . . .
S1 S 0.26827(2) 0.44690(2) 0.26983(2) 0.02254(7) Uani 1 1 d . . . . .
S2 S 0.30270(2) 0.69315(2) 0.19344(2) 0.02172(7) Uani 1 1 d . . . . .
C1 C 0.14129(7) 0.58890(8) 0.29800(7) 0.0201(2) Uani 1 1 d . . . . .
C2 C 0.15585(7) 0.68058(8) 0.26971(7) 0.0197(2) Uani 1 1 d . . . . .
C3 C 0.08569(8) 0.72925(9) 0.21190(8) 0.0245(2) Uani 1 1 d . . . . .
H3 H 0.095005 0.790841 0.192738 0.029 Uiso 1 1 calc R U . . .
C4 C 0.00308(8) 0.68957(10) 0.18208(8) 0.0289(3) Uani 1 1 d . . . . .
H4 H -0.043005 0.723308 0.142236 0.035 Uiso 1 1 calc R U . . .
C5 C -0.01141(8) 0.60019(10) 0.21111(8) 0.0292(3) Uani 1 1 d . . . . .
H5 H -0.067735 0.572801 0.191936 0.035 Uiso 1 1 calc R U . . .
C6 C 0.05702(8) 0.55100(9) 0.26841(8) 0.0251(2) Uani 1 1 d . . . . .
H6 H 0.046426 0.490029 0.288070 0.030 Uiso 1 1 calc R U . . .
C7 C 0.31719(7) 0.68111(8) 0.38762(7) 0.0187(2) Uani 1 1 d . . . . .
C8 C 0.30434(7) 0.58787(8) 0.41333(7) 0.0183(2) Uani 1 1 d . . . . .
C9 C 0.36752(7) 0.54808(8) 0.48606(8) 0.0216(2) Uani 1 1 d . . . . .
H9 H 0.359659 0.485485 0.503760 0.026 Uiso 1 1 calc R U . . .
C10 C 0.44109(8) 0.59788(9) 0.53266(8) 0.0245(2) Uani 1 1 d . . . . .
H10 H 0.483278 0.568986 0.580732 0.029 Uiso 1 1 calc R U . . .
C11 C 0.45256(8) 0.69010(9) 0.50856(8) 0.0254(2) Uani 1 1 d . . . . .
H11 H 0.501899 0.725203 0.540837 0.031 Uiso 1 1 calc R U . . .
C12 C 0.39115(7) 0.73049(8) 0.43678(8) 0.0228(2) Uani 1 1 d . . . . .
H12 H 0.399469 0.793481 0.420466 0.027 Uiso 1 1 calc R U . . .
C13 C 0.19878(7) 0.44162(8) 0.41685(7) 0.0211(2) Uani 1 1 d . . . . .
C14 C 0.23957(8) 0.35534(8) 0.41133(8) 0.0235(2) Uani 1 1 d . . . . .
C15 C 0.23354(9) 0.27855(9) 0.46463(9) 0.0287(3) Uani 1 1 d . . . . .
H15 H 0.262212 0.221074 0.459834 0.034 Uiso 1 1 calc R U . . .
C16 C 0.18471(9) 0.28764(10) 0.52505(9) 0.0314(3) Uani 1 1 d . . . . .
H16 H 0.179882 0.236037 0.562059 0.038 Uiso 1 1 calc R U . . .
C17 C 0.14308(8) 0.37176(10) 0.53138(8) 0.0287(3) Uani 1 1 d . . . . .
H17 H 0.109343 0.376712 0.572403 0.034 Uiso 1 1 calc R U . . .
C18 C 0.14960(8) 0.44945(9) 0.47882(8) 0.0238(2) Uani 1 1 d . . . . .
C19 C 0.29534(8) 0.34984(9) 0.34757(8) 0.0269(2) Uani 1 1 d . . . . .
H19 H 0.284802 0.289412 0.314695 0.032 Uiso 1 1 calc R U . . .
H19A H 0.357673 0.352911 0.381399 0.032 Uiso 1 1 calc R U . . .
C20 C 0.10634(8) 0.54084(9) 0.49074(9) 0.0282(3) Uani 1 1 d . . . . .
H20 H 0.049855 0.545578 0.445578 0.042 Uiso 1 1 calc R U . . .
H20A H 0.143336 0.593666 0.483975 0.042 Uiso 1 1 calc R U . . .
H20B H 0.097718 0.542696 0.550402 0.042 Uiso 1 1 calc R U . . .
C21 C 0.17445(8) 0.40655(8) 0.18733(8) 0.0226(2) Uani 1 1 d . . . . .
C22 C 0.15735(9) 0.45195(8) 0.10503(8) 0.0264(2) Uani 1 1 d . . . . .
H22 H 0.196026 0.498737 0.095201 0.032 Uiso 1 1 calc R U . . .
C23 C 0.08329(9) 0.42813(9) 0.03765(9) 0.0300(3) Uani 1 1 d . . . . .
H23 H 0.071564 0.458308 -0.018787 0.036 Uiso 1 1 calc R U . . .
C24 C 0.02632(9) 0.36059(10) 0.05213(9) 0.0306(3) Uani 1 1 d . . . . .
H24 H -0.024518 0.345048 0.005816 0.037 Uiso 1 1 calc R U . . .
C25 C 0.04338(9) 0.31554(10) 0.13427(9) 0.0306(3) Uani 1 1 d . . . . .
H25 H 0.004184 0.269292 0.143996 0.037 Uiso 1 1 calc R U . . .
C26 C 0.11785(9) 0.33807(9) 0.20236(8) 0.0278(2) Uani 1 1 d . . . . .
H26 H 0.129941 0.307092 0.258448 0.033 Uiso 1 1 calc R U . . .
C27 C 0.25220(7) 0.83988(8) 0.29086(8) 0.0211(2) Uani 1 1 d . . . . .
C28 C 0.26389(8) 0.87646(9) 0.21149(8) 0.0238(2) Uani 1 1 d . . . . .
C29 C 0.26396(9) 0.97287(9) 0.19524(10) 0.0315(3) Uani 1 1 d . . . . .
H29 H 0.272464 0.995823 0.141173 0.038 Uiso 1 1 calc R U . . .
C30 C 0.25143(10) 1.03485(10) 0.25906(11) 0.0370(3) Uani 1 1 d . . . . .
H30 H 0.252089 1.100816 0.249240 0.044 Uiso 1 1 calc R U . . .
C31 C 0.23795(9) 1.00058(10) 0.33720(10) 0.0336(3) Uani 1 1 d . . . . .
H31 H 0.229200 1.043639 0.380425 0.040 Uiso 1 1 calc R U . . .
C32 C 0.23696(8) 0.90379(9) 0.35370(8) 0.0260(2) Uani 1 1 d . . . . .
C33 C 0.27133(8) 0.80603(9) 0.14111(8) 0.0262(2) Uani 1 1 d . . . . .
H33 H 0.315419 0.827662 0.112021 0.031 Uiso 1 1 calc R U . . .
H33A H 0.214773 0.800437 0.094808 0.031 Uiso 1 1 calc R U . . .
C34 C 0.21792(10) 0.86973(11) 0.43777(9) 0.0350(3) Uani 1 1 d . . . . .
H34 H 0.272445 0.864907 0.485804 0.052 Uiso 1 1 calc R U . . .
H34A H 0.190004 0.807767 0.427022 0.052 Uiso 1 1 calc R U . . .
H34B H 0.178944 0.914384 0.455096 0.052 Uiso 1 1 calc R U . . .
C35 C 0.41728(8) 0.70171(10) 0.23666(8) 0.0274(3) Uani 1 1 d . . . . .
C36 C 0.46047(11) 0.61706(13) 0.26170(14) 0.0508(4) Uani 1 1 d . . . . .
H36 H 0.429057 0.559462 0.252135 0.061 Uiso 1 1 calc R U . . .
C37 C 0.54948(12) 0.61692(19) 0.30066(17) 0.0705(7) Uani 1 1 d . . . . .
H37 H 0.578920 0.559089 0.318916 0.085 Uiso 1 1 calc R U . . .
C38 C 0.59559(11) 0.69957(18) 0.31314(13) 0.0615(6) Uani 1 1 d . . . . .
H38 H 0.656909 0.698857 0.338677 0.074 Uiso 1 1 calc R U . . .
C39 C 0.55266(10) 0.78362(16) 0.28851(12) 0.0507(4) Uani 1 1 d . . . . .
H39 H 0.584702 0.840816 0.297532 0.061 Uiso 1 1 calc R U . . .
C40 C 0.46269(9) 0.78581(12) 0.25046(10) 0.0376(3) Uani 1 1 d . . . . .
H40 H 0.433165 0.843974 0.234328 0.045 Uiso 1 1 calc R U . . .
C41 C 0.5284(4) 0.5256(5) 0.0694(4) 0.0962(18) Uani 0.5 1 d . . P A -1
H41 H 0.567209 0.473119 0.097402 0.115 Uiso 0.5 1 calc R U P A -1
H41A H 0.535128 0.575588 0.115054 0.115 Uiso 0.5 1 calc R U P A -1
Cl1 Cl 0.42838(18) 0.4875(2) 0.0450(2) 0.1498(11) Uani 0.5 1 d . . P A -1
Cl2 Cl 0.56571(14) 0.57021(17) -0.01722(15) 0.1057(7) Uani 0.5 1 d . . P A -1

loop_
_atom_site_aniso_label
_atom_site_aniso_U_11
_atom_site_aniso_U_22
_atom_site_aniso_U_33
_atom_site_aniso_U_23
_atom_site_aniso_U_13
_atom_site_aniso_U_12
B1 0.0188(5) 0.0221(6) 0.0184(5) -0.0002(4) 0.0061(4) -0.0011(4)
B2 0.0191(5) 0.0218(5) 0.0166(5) 0.0009(4) 0.0046(4) 0.0018(4)
S1 0.02368(14) 0.02451(14) 0.02058(14) -0.00124(10) 0.00814(10) -0.00071(10)
S2 0.02088(13) 0.02550(14) 0.01918(13) 0.00066(10) 0.00632(10) 0.00159(10)
C1 0.0182(5) 0.0253(5) 0.0167(5) -0.0027(4) 0.0048(4) -0.0003(4)
C2 0.0178(5) 0.0254(5) 0.0156(5) -0.0014(4) 0.0044(4) 0.0020(4)
C3 0.0222(5) 0.0299(6) 0.0201(5) 0.0002(4) 0.0039(4) 0.0049(4)
C4 0.0202(5) 0.0424(7) 0.0210(5) -0.0033(5) 0.0007(4) 0.0066(5)
C5 0.0178(5) 0.0438(7) 0.0239(6) -0.0079(5) 0.0023(4) -0.0025(5)
C6 0.0213(5) 0.0316(6) 0.0223(5) -0.0048(5) 0.0057(4) -0.0043(4)
C7 0.0170(5) 0.0221(5) 0.0170(5) 0.0004(4) 0.0051(4) 0.0007(4)
C8 0.0176(5) 0.0219(5) 0.0164(5) -0.0004(4) 0.0060(4) 0.0007(4)
C9 0.0215(5) 0.0228(5) 0.0201(5) 0.0023(4) 0.0051(4) 0.0017(4)
C10 0.0205(5) 0.0294(6) 0.0210(5) 0.0024(4) 0.0016(4) 0.0038(4)
C11 0.0185(5) 0.0301(6) 0.0245(6) -0.0007(5) 0.0007(4) -0.0025(4)
C12 0.0206(5) 0.0232(5) 0.0231(5) 0.0012(4) 0.0037(4) -0.0017(4)
C13 0.0206(5) 0.0232(5) 0.0182(5) -0.0004(4) 0.0033(4) -0.0049(4)
C14 0.0237(5) 0.0247(5) 0.0197(5) 0.0004(4) 0.0020(4) -0.0033(4)
C15 0.0309(6) 0.0240(6) 0.0261(6) 0.0024(5) -0.0003(5) -0.0054(5)
C16 0.0335(6) 0.0308(6) 0.0257(6) 0.0064(5) 0.0017(5) -0.0131(5)
C17 0.0277(6) 0.0361(7) 0.0222(5) 0.0007(5) 0.0067(5) -0.0133(5)
C18 0.0215(5) 0.0289(6) 0.0201(5) -0.0020(4) 0.0043(4) -0.0083(4)
C19 0.0289(6) 0.0251(6) 0.0263(6) 0.0010(5) 0.0071(5) 0.0050(5)
C20 0.0269(6) 0.0352(6) 0.0253(6) -0.0039(5) 0.0119(5) -0.0043(5)
C21 0.0262(5) 0.0226(5) 0.0199(5) -0.0041(4) 0.0081(4) 0.0011(4)
C22 0.0338(6) 0.0217(5) 0.0244(6) 0.0000(4) 0.0095(5) 0.0025(5)
C23 0.0357(7) 0.0287(6) 0.0234(6) 0.0014(5) 0.0050(5) 0.0089(5)
C24 0.0272(6) 0.0359(7) 0.0268(6) -0.0072(5) 0.0043(5) 0.0055(5)
C25 0.0295(6) 0.0365(7) 0.0278(6) -0.0081(5) 0.0113(5) -0.0051(5)
C26 0.0321(6) 0.0321(6) 0.0208(5) -0.0033(5) 0.0100(5) -0.0044(5)
C27 0.0186(5) 0.0222(5) 0.0205(5) 0.0011(4) 0.0024(4) 0.0020(4)
C28 0.0210(5) 0.0246(5) 0.0234(5) 0.0044(4) 0.0024(4) 0.0015(4)
C29 0.0285(6) 0.0271(6) 0.0340(7) 0.0098(5) 0.0010(5) -0.0013(5)
C30 0.0345(7) 0.0216(6) 0.0479(8) 0.0036(6) -0.0002(6) 0.0013(5)
C31 0.0297(6) 0.0255(6) 0.0401(7) -0.0069(5) 0.0008(5) 0.0047(5)
C32 0.0225(5) 0.0271(6) 0.0259(6) -0.0031(5) 0.0027(4) 0.0038(4)
C33 0.0287(6) 0.0300(6) 0.0195(5) 0.0066(4) 0.0059(4) 0.0032(5)
C34 0.0380(7) 0.0411(7) 0.0279(6) -0.0064(6) 0.0127(5) 0.0059(6)
C35 0.0203(5) 0.0419(7) 0.0217(5) 0.0047(5) 0.0087(4) 0.0034(5)
C36 0.0304(7) 0.0506(9) 0.0742(12) 0.0203(9) 0.0192(8) 0.0120(7)
C37 0.0308(9) 0.0921(16) 0.0886(16) 0.0384(13) 0.0167(9) 0.0228(10)
C38 0.0208(7) 0.1139(18) 0.0477(10) 0.0137(11) 0.0062(6) 0.0059(9)
C39 0.0282(7) 0.0846(13) 0.0412(9) -0.0126(9) 0.0129(6) -0.0161(8)
C40 0.0277(7) 0.0486(8) 0.0380(7) -0.0052(6) 0.0116(6) -0.0051(6)
C41 0.104(5) 0.102(4) 0.078(4) 0.022(3) 0.018(3) -0.004(4)
Cl1 0.0992(16) 0.145(2) 0.167(3) 0.0165(19) -0.0243(15) 0.0028(16)
Cl2 0.0897(11) 0.1297(16) 0.1015(13) 0.0455(13) 0.0330(10) 0.0396(12)

_geom_special_details            
;
 All esds (except the esd in the dihedral angle between two l.s. planes)
 are estimated using the full covariance matrix.  The cell esds are taken
 into account individually in the estimation of esds in distances, angles
 and torsion angles; correlations between esds in cell parameters are only
 used when they are defined by crystal symmetry.  An approximate (isotropic)
 treatment of cell esds is used for estimating esds involving l.s. planes.
;

loop_
_geom_bond_atom_site_label_1
_geom_bond_atom_site_label_2
_geom_bond_distance
_geom_bond_site_symmetry_2
_geom_bond_publ_flag
B1 C1 1.5942(17) . ?
B1 C8 1.6069(16) . ?
B1 C13 1.6081(17) . ?
B1 S1 2.1610(13) . ?
B2 C7 1.5954(16) . ?
B2 C2 1.5995(16) . ?
B2 C27 1.6050(17) . ?
B2 S2 2.1610(12) . ?
S1 C21 1.7760(12) . ?
S1 C19 1.8071(13) . ?
S2 C35 1.7717(13) . ?
S2 C33 1.8054(12) . ?
C1 C6 1.4046(16) . ?
C1 C2 1.4155(16) . ?
C2 C3 1.4083(15) . ?
C3 C4 1.3920(17) . ?
C4 C5 1.389(2) . ?
C5 C6 1.3917(18) . ?
C7 C12 1.4041(15) . ?
C7 C8 1.4157(15) . ?
C8 C9 1.4089(15) . ?
C9 C10 1.3908(17) . ?
C10 C11 1.3894(18) . ?
C11 C12 1.3896(16) . ?
C13 C14 1.4028(17) . ?
C13 C18 1.4137(16) . ?
C14 C15 1.3919(17) . ?
C14 C19 1.5153(17) . ?
C15 C16 1.391(2) . ?
C16 C17 1.385(2) . ?
C17 C18 1.3967(17) . ?
C18 C20 1.5075(18) . ?
C21 C26 1.3939(17) . ?
C21 C22 1.3942(17) . ?
C22 C23 1.3873(19) . ?
C23 C24 1.386(2) . ?
C24 C25 1.390(2) . ?
C25 C26 1.3929(18) . ?
C27 C28 1.4042(16) . ?
C27 C32 1.4077(16) . ?
C28 C29 1.3929(17) . ?
C28 C33 1.5156(18) . ?
C29 C30 1.386(2) . ?
C30 C31 1.386(2) . ?
C31 C32 1.3999(19) . ?
C32 C34 1.5087(19) . ?
C35 C40 1.383(2) . ?
C35 C36 1.387(2) . ?
C36 C37 1.383(2) . ?
C37 C38 1.371(3) . ?
C38 C39 1.377(3) . ?
C39 C40 1.395(2) . ?
C41 Cl1 1.631(7) . ?
C41 Cl2 1.745(6) . ?

loop_
_geom_angle_atom_site_label_1
_geom_angle_atom_site_label_2
_geom_angle_atom_site_label_3
_geom_angle
_geom_angle_site_symmetry_1
_geom_angle_site_symmetry_3
_geom_angle_publ_flag
C1 B1 C8 116.51(10) . . ?
C1 B1 C13 120.18(10) . . ?
C8 B1 C13 113.50(9) . . ?
C1 B1 S1 104.20(7) . . ?
C8 B1 S1 101.49(7) . . ?
C13 B1 S1 95.77(7) . . ?
C7 B2 C2 116.53(9) . . ?
C7 B2 C27 118.52(10) . . ?
C2 B2 C27 115.23(9) . . ?
C7 B2 S2 103.98(7) . . ?
C2 B2 S2 101.11(7) . . ?
C27 B2 S2 96.29(7) . . ?
C21 S1 C19 103.58(6) . . ?
C21 S1 B1 105.27(5) . . ?
C19 S1 B1 91.99(5) . . ?
C35 S2 C33 103.75(6) . . ?
C35 S2 B2 105.98(5) . . ?
C33 S2 B2 92.00(5) . . ?
C6 C1 C2 118.52(11) . . ?
C6 C1 B1 120.82(10) . . ?
C2 C1 B1 120.65(10) . . ?
C3 C2 C1 118.68(10) . . ?
C3 C2 B2 120.75(10) . . ?
C1 C2 B2 120.57(10) . . ?
C4 C3 C2 121.80(12) . . ?
C5 C4 C3 119.42(11) . . ?
C4 C5 C6 119.67(11) . . ?
C5 C6 C1 121.89(12) . . ?
C12 C7 C8 118.68(10) . . ?
C12 C7 B2 120.85(10) . . ?
C8 C7 B2 120.44(10) . . ?
C9 C8 C7 118.37(10) . . ?
C9 C8 B1 121.09(10) . . ?
C7 C8 B1 120.54(10) . . ?
C10 C9 C8 121.84(11) . . ?
C11 C10 C9 119.67(11) . . ?
C10 C11 C12 119.35(11) . . ?
C11 C12 C7 122.06(11) . . ?
C14 C13 C18 118.01(11) . . ?
C14 C13 B1 118.53(10) . . ?
C18 C13 B1 123.07(10) . . ?
C15 C14 C13 122.41(12) . . ?
C15 C14 C19 120.37(11) . . ?
C13 C14 C19 117.15(10) . . ?
C16 C15 C14 118.68(12) . . ?
C17 C16 C15 120.15(12) . . ?
C16 C17 C18 121.50(12) . . ?
C17 C18 C13 119.23(12) . . ?
C17 C18 C20 119.66(11) . . ?
C13 C18 C20 121.08(11) . . ?
C14 C19 S1 109.14(8) . . ?
C26 C21 C22 120.66(12) . . ?
C26 C21 S1 124.08(9) . . ?
C22 C21 S1 115.18(9) . . ?
C23 C22 C21 119.34(12) . . ?
C24 C23 C22 120.44(12) . . ?
C23 C24 C25 120.14(12) . . ?
C24 C25 C26 120.13(13) . . ?
C25 C26 C21 119.29(12) . . ?
C28 C27 C32 117.97(11) . . ?
C28 C27 B2 118.76(10) . . ?
C32 C27 B2 123.13(10) . . ?
C29 C28 C27 122.13(12) . . ?
C29 C28 C33 120.84(11) . . ?
C27 C28 C33 116.94(10) . . ?
C30 C29 C28 119.07(13) . . ?
C31 C30 C29 119.99(12) . . ?
C30 C31 C32 121.31(13) . . ?
C31 C32 C27 119.47(12) . . ?
C31 C32 C34 119.38(12) . . ?
C27 C32 C34 121.13(12) . . ?
C28 C33 S2 109.08(8) . . ?
C40 C35 C36 120.41(14) . . ?
C40 C35 S2 124.12(11) . . ?
C36 C35 S2 115.37(12) . . ?
C37 C36 C35 119.69(19) . . ?
C38 C37 C36 120.5(2) . . ?
C37 C38 C39 119.74(16) . . ?
C38 C39 C40 120.83(18) . . ?
C35 C40 C39 118.77(16) . . ?
Cl1 C41 Cl2 117.9(4) . . ?

loop_
_geom_torsion_atom_site_label_1
_geom_torsion_atom_site_label_2
_geom_torsion_atom_site_label_3
_geom_torsion_atom_site_label_4
_geom_torsion
_geom_torsion_site_symmetry_1
_geom_torsion_site_symmetry_2
_geom_torsion_site_symmetry_3
_geom_torsion_site_symmetry_4
_geom_torsion_publ_flag
C8 B1 C1 C6 -163.05(10) . . . . ?
C13 B1 C1 C6 -19.39(16) . . . . ?
S1 B1 C1 C6 86.11(11) . . . . ?
C8 B1 C1 C2 17.61(15) . . . . ?
C13 B1 C1 C2 161.28(10) . . . . ?
S1 B1 C1 C2 -93.22(10) . . . . ?
C6 C1 C2 C3 -1.10(16) . . . . ?
B1 C1 C2 C3 178.25(10) . . . . ?
C6 C1 C2 B2 178.99(10) . . . . ?
B1 C1 C2 B2 -1.67(15) . . . . ?
C7 B2 C2 C3 163.21(10) . . . . ?
C27 B2 C2 C3 17.60(15) . . . . ?
S2 B2 C2 C3 -84.87(11) . . . . ?
C7 B2 C2 C1 -16.87(15) . . . . ?
C27 B2 C2 C1 -162.48(10) . . . . ?
S2 B2 C2 C1 95.04(10) . . . . ?
C1 C2 C3 C4 -0.09(17) . . . . ?
B2 C2 C3 C4 179.82(11) . . . . ?
C2 C3 C4 C5 1.15(18) . . . . ?
C3 C4 C5 C6 -0.98(18) . . . . ?
C4 C5 C6 C1 -0.24(18) . . . . ?
C2 C1 C6 C5 1.29(17) . . . . ?
B1 C1 C6 C5 -178.06(11) . . . . ?
C2 B2 C7 C12 -162.12(10) . . . . ?
C27 B2 C7 C12 -17.68(15) . . . . ?
S2 B2 C7 C12 87.62(11) . . . . ?
C2 B2 C7 C8 19.66(15) . . . . ?
C27 B2 C7 C8 164.10(10) . . . . ?
S2 B2 C7 C8 -90.60(10) . . . . ?
C12 C7 C8 C9 -1.37(15) . . . . ?
B2 C7 C8 C9 176.89(10) . . . . ?
C12 C7 C8 B1 177.99(10) . . . . ?
B2 C7 C8 B1 -3.75(15) . . . . ?
C1 B1 C8 C9 164.55(10) . . . . ?
C13 B1 C8 C9 18.49(15) . . . . ?
S1 B1 C8 C9 -83.06(10) . . . . ?
C1 B1 C8 C7 -14.80(15) . . . . ?
C13 B1 C8 C7 -160.85(10) . . . . ?
S1 B1 C8 C7 97.60(10) . . . . ?
C7 C8 C9 C10 0.21(16) . . . . ?
B1 C8 C9 C10 -179.15(11) . . . . ?
C8 C9 C10 C11 1.23(18) . . . . ?
C9 C10 C11 C12 -1.45(18) . . . . ?
C10 C11 C12 C7 0.26(19) . . . . ?
C8 C7 C12 C11 1.17(17) . . . . ?
B2 C7 C12 C11 -177.08(11) . . . . ?
C1 B1 C13 C14 129.13(11) . . . . ?
C8 B1 C13 C14 -86.19(13) . . . . ?
S1 B1 C13 C14 19.01(11) . . . . ?
C1 B1 C13 C18 -58.22(15) . . . . ?
C8 B1 C13 C18 86.46(13) . . . . ?
S1 B1 C13 C18 -168.34(9) . . . . ?
C18 C13 C14 C15 -0.37(17) . . . . ?
B1 C13 C14 C15 172.65(11) . . . . ?
C18 C13 C14 C19 -177.26(10) . . . . ?
B1 C13 C14 C19 -4.23(15) . . . . ?
C13 C14 C15 C16 0.50(18) . . . . ?
C19 C14 C15 C16 177.29(11) . . . . ?
C14 C15 C16 C17 0.08(18) . . . . ?
C15 C16 C17 C18 -0.79(19) . . . . ?
C16 C17 C18 C13 0.91(18) . . . . ?
C16 C17 C18 C20 -177.40(11) . . . . ?
C14 C13 C18 C17 -0.33(16) . . . . ?
B1 C13 C18 C17 -173.01(11) . . . . ?
C14 C13 C18 C20 177.96(11) . . . . ?
B1 C13 C18 C20 5.28(17) . . . . ?
C15 C14 C19 S1 165.72(9) . . . . ?
C13 C14 C19 S1 -17.32(13) . . . . ?
C21 S1 C19 C14 -82.59(9) . . . . ?
B1 S1 C19 C14 23.64(9) . . . . ?
C19 S1 C21 C26 24.45(12) . . . . ?
B1 S1 C21 C26 -71.46(11) . . . . ?
C19 S1 C21 C22 -158.73(9) . . . . ?
B1 S1 C21 C22 105.36(9) . . . . ?
C26 C21 C22 C23 -0.22(18) . . . . ?
S1 C21 C22 C23 -177.16(9) . . . . ?
C21 C22 C23 C24 0.66(19) . . . . ?
C22 C23 C24 C25 -0.54(19) . . . . ?
C23 C24 C25 C26 0.0(2) . . . . ?
C24 C25 C26 C21 0.5(2) . . . . ?
C22 C21 C26 C25 -0.33(19) . . . . ?
S1 C21 C26 C25 176.32(10) . . . . ?
C7 B2 C27 C28 124.08(11) . . . . ?
C2 B2 C27 C28 -91.03(12) . . . . ?
S2 B2 C27 C28 14.41(11) . . . . ?
C7 B2 C27 C32 -60.32(15) . . . . ?
C2 B2 C27 C32 84.57(13) . . . . ?
S2 B2 C27 C32 -169.99(10) . . . . ?
C32 C27 C28 C29 2.37(17) . . . . ?
B2 C27 C28 C29 178.20(11) . . . . ?
C32 C27 C28 C33 -174.16(11) . . . . ?
B2 C27 C28 C33 1.67(15) . . . . ?
C27 C28 C29 C30 -0.50(19) . . . . ?
C33 C28 C29 C30 175.90(12) . . . . ?
C28 C29 C30 C31 -0.8(2) . . . . ?
C29 C30 C31 C32 0.2(2) . . . . ?
C30 C31 C32 C27 1.7(2) . . . . ?
C30 C31 C32 C34 -177.19(13) . . . . ?
C28 C27 C32 C31 -2.90(17) . . . . ?
B2 C27 C32 C31 -178.54(11) . . . . ?
C28 C27 C32 C34 175.94(11) . . . . ?
B2 C27 C32 C34 0.31(18) . . . . ?
C29 C28 C33 S2 162.46(10) . . . . ?
C27 C28 C33 S2 -20.96(13) . . . . ?
C35 S2 C33 C28 -82.83(9) . . . . ?
B2 S2 C33 C28 24.15(9) . . . . ?
C33 S2 C35 C40 18.46(13) . . . . ?
B2 S2 C35 C40 -77.71(12) . . . . ?
C33 S2 C35 C36 -165.19(12) . . . . ?
B2 S2 C35 C36 98.64(13) . . . . ?
C40 C35 C36 C37 0.0(3) . . . . ?
S2 C35 C36 C37 -176.53(16) . . . . ?
C35 C36 C37 C38 -1.3(3) . . . . ?
C36 C37 C38 C39 1.5(3) . . . . ?
C37 C38 C39 C40 -0.4(3) . . . . ?
C36 C35 C40 C39 1.1(2) . . . . ?
S2 C35 C40 C39 177.27(11) . . . . ?
C38 C39 C40 C35 -0.9(2) . . . . ?

_refine_diff_density_max         0.440
_refine_diff_density_min         -0.399
_refine_diff_density_rms         0.049

_shelx_res_file                  
;
TITL 231021_autored_a.res in P2(1)/c
    231021_autored_a.res
    created by SHELXL-2018/1 at 13:47:00 on 21-Oct-2023
REM  Yadorkari-X generated
CELL 0.71073 16.0140 14.2052 15.6151 90.0000 106.3740 90.0000
ZERR 2.0 0.0003 0.0002 0.0003 0.0000 0.0020 0.0000
LATT 1
SYMM -X, 1/2+Y, 1/2-Z
REM  SPGR P21/c monoclinic
SFAC C H B S Cl
UNIT 162 140 8 8 4
SIZE 0.20 0.20 0.20
TEMP -150.0
L.S. 10
FMAP 2
PLAN -20
ACTA
CONF
LIST 4
OMIT    0    0    2
OMIT   -1    1    1
OMIT    1    1    0
OMIT    1    1    1
OMIT    0    1    1

WGHT    0.056600    1.432500
FVAR       0.40553
B1    3    0.219126    0.529675    0.361185    11.00000    0.01881    0.02211 =
         0.01836   -0.00017    0.00615   -0.00105
B2    3    0.250200    0.727746    0.302726    11.00000    0.01907    0.02177 =
         0.01660    0.00089    0.00459    0.00181
S1    4    0.268271    0.446897    0.269834    11.00000    0.02368    0.02451 =
         0.02058   -0.00124    0.00814   -0.00071
S2    4    0.302703    0.693155    0.193436    11.00000    0.02088    0.02550 =
         0.01918    0.00066    0.00632    0.00159
C1    1    0.141290    0.588897    0.297999    11.00000    0.01821    0.02531 =
         0.01673   -0.00266    0.00483   -0.00029
C2    1    0.155848    0.680575    0.269710    11.00000    0.01777    0.02539 =
         0.01562   -0.00141    0.00436    0.00199
C3    1    0.085692    0.729248    0.211904    11.00000    0.02223    0.02995 =
         0.02012    0.00024    0.00393    0.00489
AFIX  43
H3    2    0.095005    0.790841    0.192738    11.00000   -1.20000
AFIX   0
C4    1    0.003075    0.689571    0.182084    11.00000    0.02021    0.04237 =
         0.02097   -0.00334    0.00066    0.00658
AFIX  43
H4    2   -0.043005    0.723308    0.142236    11.00000   -1.20000
AFIX   0
C5    1   -0.011405    0.600195    0.211108    11.00000    0.01775    0.04378 =
         0.02393   -0.00788    0.00234   -0.00247
AFIX  43
H5    2   -0.067735    0.572801    0.191936    11.00000   -1.20000
AFIX   0
C6    1    0.057019    0.550997    0.268407    11.00000    0.02129    0.03160 =
         0.02225   -0.00480    0.00568   -0.00430
AFIX  43
H6    2    0.046426    0.490029    0.288070    11.00000   -1.20000
AFIX   0
C7    1    0.317187    0.681109    0.387621    11.00000    0.01701    0.02211 =
         0.01702    0.00040    0.00511    0.00073
C8    1    0.304342    0.587869    0.413331    11.00000    0.01756    0.02186 =
         0.01636   -0.00041    0.00602    0.00069
C9    1    0.367523    0.548080    0.486059    11.00000    0.02146    0.02285 =
         0.02006    0.00227    0.00510    0.00169
AFIX  43
H9    2    0.359659    0.485485    0.503760    11.00000   -1.20000
AFIX   0
C10   1    0.441085    0.597881    0.532661    11.00000    0.02052    0.02941 =
         0.02104    0.00241    0.00160    0.00380
AFIX  43
H10   2    0.483278    0.568986    0.580732    11.00000   -1.20000
AFIX   0
C11   1    0.452555    0.690102    0.508560    11.00000    0.01846    0.03007 =
         0.02449   -0.00065    0.00072   -0.00249
AFIX  43
H11   2    0.501899    0.725203    0.540837    11.00000   -1.20000
AFIX   0
C12   1    0.391149    0.730489    0.436784    11.00000    0.02060    0.02318 =
         0.02309    0.00119    0.00370   -0.00172
AFIX  43
H12   2    0.399469    0.793481    0.420466    11.00000   -1.20000
AFIX   0
C13   1    0.198780    0.441621    0.416850    11.00000    0.02060    0.02318 =
         0.01818   -0.00043    0.00331   -0.00486
C14   1    0.239569    0.355345    0.411330    11.00000    0.02373    0.02467 =
         0.01975    0.00044    0.00204   -0.00326
C15   1    0.233539    0.278553    0.464630    11.00000    0.03092    0.02402 =
         0.02612    0.00239   -0.00031   -0.00543
AFIX  43
H15   2    0.262212    0.221074    0.459834    11.00000   -1.20000
AFIX   0
C16   1    0.184707    0.287638    0.525045    11.00000    0.03348    0.03080 =
         0.02575    0.00638    0.00174   -0.01309
AFIX  43
H16   2    0.179882    0.236037    0.562059    11.00000   -1.20000
AFIX   0
C17   1    0.143085    0.371757    0.531377    11.00000    0.02770    0.03609 =
         0.02224    0.00072    0.00670   -0.01327
AFIX  43
H17   2    0.109343    0.376712    0.572403    11.00000   -1.20000
AFIX   0
C18   1    0.149600    0.449449    0.478816    11.00000    0.02146    0.02890 =
         0.02008   -0.00202    0.00430   -0.00834
C19   1    0.295337    0.349842    0.347575    11.00000    0.02892    0.02510 =
         0.02631    0.00098    0.00715    0.00501
AFIX  23
H19   2    0.284802    0.289412    0.314695    11.00000   -1.20000
H19A  2    0.357673    0.352911    0.381399    11.00000   -1.20000
AFIX   0
C20   1    0.106343    0.540843    0.490736    11.00000    0.02687    0.03524 =
         0.02528   -0.00387    0.01192   -0.00430
AFIX 137
H20   2    0.049855    0.545578    0.445578    11.00000   -1.50000
H20A  2    0.143336    0.593666    0.483975    11.00000   -1.50000
H20B  2    0.097718    0.542696    0.550402    11.00000   -1.50000
AFIX   0
C21   1    0.174448    0.406552    0.187329    11.00000    0.02618    0.02261 =
         0.01992   -0.00406    0.00810    0.00113
C22   1    0.157349    0.451952    0.105035    11.00000    0.03383    0.02172 =
         0.02439    0.00001    0.00951    0.00248
AFIX  43
H22   2    0.196026    0.498737    0.095201    11.00000   -1.20000
AFIX   0
C23   1    0.083294    0.428126    0.037653    11.00000    0.03573    0.02874 =
         0.02344    0.00140    0.00500    0.00891
AFIX  43
H23   2    0.071564    0.458308   -0.018787    11.00000   -1.20000
AFIX   0
C24   1    0.026315    0.360588    0.052132    11.00000    0.02718    0.03589 =
         0.02682   -0.00723    0.00430    0.00553
AFIX  43
H24   2   -0.024518    0.345048    0.005816    11.00000   -1.20000
AFIX   0
C25   1    0.043385    0.315541    0.134272    11.00000    0.02947    0.03650 =
         0.02779   -0.00809    0.01129   -0.00513
AFIX  43
H25   2    0.004184    0.269292    0.143996    11.00000   -1.20000
AFIX   0
C26   1    0.117854    0.338069    0.202364    11.00000    0.03213    0.03209 =
         0.02084   -0.00327    0.00998   -0.00445
AFIX  43
H26   2    0.129941    0.307092    0.258448    11.00000   -1.20000
AFIX   0
C27   1    0.252197    0.839880    0.290857    11.00000    0.01861    0.02216 =
         0.02050    0.00110    0.00236    0.00200
C28   1    0.263890    0.876460    0.211493    11.00000    0.02099    0.02464 =
         0.02343    0.00444    0.00238    0.00150
C29   1    0.263955    0.972872    0.195240    11.00000    0.02847    0.02715 =
         0.03401    0.00976    0.00103   -0.00126
AFIX  43
H29   2    0.272464    0.995823    0.141173    11.00000   -1.20000
AFIX   0
C30   1    0.251431    1.034854    0.259058    11.00000    0.03449    0.02157 =
         0.04787    0.00360   -0.00015    0.00133
AFIX  43
H30   2    0.252089    1.100816    0.249240    11.00000   -1.20000
AFIX   0
C31   1    0.237947    1.000584    0.337203    11.00000    0.02967    0.02551 =
         0.04010   -0.00693    0.00077    0.00470
AFIX  43
H31   2    0.229200    1.043639    0.380425    11.00000   -1.20000
AFIX   0
C32   1    0.236964    0.903785    0.353700    11.00000    0.02246    0.02714 =
         0.02589   -0.00309    0.00269    0.00379
C33   1    0.271329    0.806029    0.141109    11.00000    0.02869    0.02995 =
         0.01954    0.00657    0.00593    0.00315
AFIX  23
H33   2    0.315419    0.827662    0.112021    11.00000   -1.20000
H33A  2    0.214773    0.800437    0.094808    11.00000   -1.20000
AFIX   0
C34   1    0.217921    0.869727    0.437771    11.00000    0.03804    0.04109 =
         0.02793   -0.00641    0.01274    0.00588
AFIX 137
H34   2    0.272445    0.864907    0.485804    11.00000   -1.50000
H34A  2    0.190004    0.807767    0.427022    11.00000   -1.50000
H34B  2    0.178944    0.914384    0.455096    11.00000   -1.50000
AFIX   0
C35   1    0.417285    0.701710    0.236655    11.00000    0.02026    0.04192 =
         0.02170    0.00472    0.00874    0.00340
C36   1    0.460474    0.617060    0.261699    11.00000    0.03039    0.05056 =
         0.07421    0.02029    0.01925    0.01203
AFIX  43
H36   2    0.429057    0.559462    0.252135    11.00000   -1.20000
AFIX   0
C37   1    0.549485    0.616917    0.300656    11.00000    0.03084    0.09210 =
         0.08864    0.03839    0.01673    0.02281
AFIX  43
H37   2    0.578920    0.559089    0.318916    11.00000   -1.20000
AFIX   0
C38   1    0.595594    0.699569    0.313139    11.00000    0.02081    0.11393 =
         0.04768    0.01366    0.00618    0.00586
AFIX  43
H38   2    0.656909    0.698857    0.338677    11.00000   -1.20000
AFIX   0
C39   1    0.552662    0.783620    0.288505    11.00000    0.02823    0.08455 =
         0.04122   -0.01264    0.01286   -0.01606
AFIX  43
H39   2    0.584702    0.840816    0.297532    11.00000   -1.20000
AFIX   0
C40   1    0.462691    0.785811    0.250456    11.00000    0.02766    0.04864 =
         0.03801   -0.00522    0.01163   -0.00510
AFIX  43
H40   2    0.433165    0.843974    0.234328    11.00000   -1.20000
PART -1
AFIX   0
C41   1    0.528403    0.525614    0.069417    10.50000    0.10355    0.10160 =
         0.07847    0.02183    0.01758   -0.00397
AFIX  23
H41   2    0.567209    0.473119    0.097402    10.50000   -1.20000
H41A  2    0.535128    0.575588    0.115054    10.50000   -1.20000
AFIX   0
CL1   5    0.428378    0.487535    0.045044    10.50000    0.09924    0.14544 =
         0.16692    0.01651   -0.02428    0.00283
CL2   5    0.565712    0.570214   -0.017220    10.50000    0.08966    0.12969 =
         0.10145    0.04545    0.03305    0.03958
PART 0

HKLF 4 1 1 0 0 0 1 0 0 0 1


REM  231021_autored_a.res in P2(1)/c
REM R1 =  0.0392 for    8228 Fo > 4sig(Fo)  and  0.0441 for all    9243 data
REM    426 parameters refined using      0 restraints

END

WGHT      0.0566      1.4325

REM Highest difference peak  0.440,  deepest hole -0.399,  1-sigma level  0.049
Q1    1   0.5455  0.6128  0.2481  11.00000  0.05    0.44
Q2    1   0.4633  0.4496  0.0771  11.00000  0.05    0.44
Q3    1   0.4570  0.6183  0.2119  11.00000  0.05    0.43
Q4    1   0.2016  0.7016  0.2848  11.00000  0.05    0.42
Q5    1   0.4769  0.5339  0.0535  11.00000  0.05    0.41
Q6    1   0.1806  0.5612  0.3294  11.00000  0.05    0.41
Q7    1   0.0978  0.5745  0.2814  11.00000  0.05    0.39
Q8    1   0.3698  0.4599  0.0619  11.00000  0.05    0.38
Q9    1   0.2880  0.7004  0.3447  11.00000  0.05    0.37
Q10   1   0.4022  0.5761  0.5087  11.00000  0.05    0.36
Q11   1   0.2665  0.5557  0.3894  11.00000  0.05    0.36
Q12   1   0.2328  0.9509  0.3416  11.00000  0.05    0.35
Q13   1   0.2566  0.7858  0.2983  11.00000  0.05    0.35
Q14   1   0.3121  0.6342  0.4027  11.00000  0.05    0.34
Q15   1   0.2074  0.4849  0.3918  11.00000  0.05    0.34
Q16   1   0.3588  0.7002  0.4120  11.00000  0.05    0.34
Q17   1   0.3352  0.5710  0.4502  11.00000  0.05    0.33
Q18   1   0.5516  0.5307  0.0237  11.00000  0.05    0.33
Q19   1   0.1497  0.6341  0.2852  11.00000  0.05    0.33
Q20   1   0.5622  0.6673  0.3227  11.00000  0.05    0.33
;
_shelx_res_checksum              19181
####################################################################### 
# 
# This file contains crystal structure data downloaded from the 
# Cambridge Structural Database (CSD) hosted by the Cambridge 
# Crystallographic Data Centre (CCDC).
# 
# Full information about CCDC data access policies and citation 
# guidelines are available at http://www.ccdc.cam.ac.uk/access/V1 
# 
# Audit and citation data items may have been added by the CCDC. 
# Please retain this information to preserve the provenance of 
# this file and to allow appropriate attribution of the data. 
# 
#######################################################################

data_compd_trans-2b
_database_code_depnum_ccdc_archive 'CCDC 2387657'
loop_
_audit_author_name
_audit_author_address
'Hiroki Narita'
;Nagoya University
Japan
;
_audit_update_record             
;
2024-09-29 deposited with the CCDC.	2025-04-11 downloaded from the CCDC.
;

_audit_creation_method           SHELXL-2018/1
_shelx_SHELXL_version_number     2018/1
_chemical_name_systematic        ?
_chemical_name_common            ?
_chemical_melting_point          ?
_chemical_formula_moiety         'C62 H40 B2 F6 S2, C H2 Cl2'
_chemical_formula_sum            'C63 H42 B2 Cl2 F6 S2'
_chemical_formula_weight         1069.60

loop_
_atom_type_symbol
_atom_type_description
_atom_type_scat_dispersion_real
_atom_type_scat_dispersion_imag
_atom_type_scat_source
C C 0.0033 0.0016 'International Tables Vol C Tables 4.2.6.8 and 6.1.1.4'
H H 0.0000 0.0000 'International Tables Vol C Tables 4.2.6.8 and 6.1.1.4'
B B 0.0013 0.0007 'International Tables Vol C Tables 4.2.6.8 and 6.1.1.4'
Cl Cl 0.1484 0.1585 'International Tables Vol C Tables 4.2.6.8 and 6.1.1.4'
F F 0.0171 0.0103 'International Tables Vol C Tables 4.2.6.8 and 6.1.1.4'
S S 0.1246 0.1234 'International Tables Vol C Tables 4.2.6.8 and 6.1.1.4'

_space_group_crystal_system      triclinic
_space_group_IT_number           2
_space_group_name_H-M_alt        'P -1'
_space_group_name_Hall           '-P 1'

_shelx_space_group_comment       
;
The symmetry employed for this shelxl refinement is uniquely defined
by the following loop, which should always be used as a source of
symmetry information in preference to the above space-group names.
They are only intended as comments.
;

loop_
_space_group_symop_operation_xyz
'x, y, z'
'-x, -y, -z'

_cell_length_a                   8.0487(3)
_cell_length_b                   11.4610(4)
_cell_length_c                   13.8943(4)
_cell_angle_alpha                83.718(2)
_cell_angle_beta                 78.136(3)
_cell_angle_gamma                84.362(3)
_cell_volume                     1243.00(7)
_cell_formula_units_Z            1
_cell_measurement_temperature    123(2)
_cell_measurement_reflns_used    6487
_cell_measurement_theta_min      2.6140
_cell_measurement_theta_max      29.6870

_exptl_crystal_description       yellow
_exptl_crystal_colour            block
_exptl_crystal_density_meas      ?
_exptl_crystal_density_method    ?
_exptl_crystal_density_diffrn    1.429
_exptl_crystal_F_000             550
_exptl_transmission_factor_min   ?
_exptl_transmission_factor_max   ?
_exptl_crystal_size_max          0.100
_exptl_crystal_size_mid          0.050
_exptl_crystal_size_min          0.050
_exptl_absorpt_coefficient_mu    0.281
_shelx_estimated_absorpt_T_min   0.972
_shelx_estimated_absorpt_T_max   0.986
_exptl_absorpt_correction_type   multi-scan
_exptl_absorpt_correction_T_min  0.84405
_exptl_absorpt_correction_T_max  1.00000
_exptl_absorpt_process_details   
;
CrysAlisPro 1.171.42.49 (Rigaku Oxford Diffraction, 2022)
Empirical absorption correction using spherical harmonics,
implemented in SCALE3 ABSPACK scaling algorithm.
;
_exptl_absorpt_special_details   
;
?
;
_diffrn_ambient_temperature      123(2)
_diffrn_radiation_wavelength     0.71073
_diffrn_radiation_type           MoK\a
_diffrn_source                   ?
_diffrn_measurement_device_type  
;
Rigaku Single Crystal X-ray diffractometer equipped with 
FR-X generator, Varimax optics, and PILATUS 200K photon 
counting detector
;
_diffrn_measurement_method       ?
_diffrn_detector_area_resol_mean ?
_diffrn_reflns_number            13767
_diffrn_reflns_av_unetI/netI     0.0409
_diffrn_reflns_av_R_equivalents  0.0241
_diffrn_reflns_limit_h_min       -11
_diffrn_reflns_limit_h_max       10
_diffrn_reflns_limit_k_min       -16
_diffrn_reflns_limit_k_max       15
_diffrn_reflns_limit_l_min       -19
_diffrn_reflns_limit_l_max       19
_diffrn_reflns_theta_min         2.594
_diffrn_reflns_theta_max         30.028
_diffrn_reflns_theta_full        25.242
_diffrn_measured_fraction_theta_max 0.870
_diffrn_measured_fraction_theta_full 0.985
_diffrn_reflns_Laue_measured_fraction_max 0.870
_diffrn_reflns_Laue_measured_fraction_full 0.985
_diffrn_reflns_point_group_measured_fraction_max 0.870
_diffrn_reflns_point_group_measured_fraction_full 0.985
_reflns_number_total             6341
_reflns_number_gt                4946
_reflns_threshold_expression     'I > 2\s(I)'
_reflns_Friedel_coverage         0.000
_reflns_Friedel_fraction_max     .
_reflns_Friedel_fraction_full    .

_reflns_special_details          
;
 Reflections were merged by SHELXL according to the crystal
 class for the calculation of statistics and refinement.
 
 _reflns_Friedel_fraction is defined as the number of unique
 Friedel pairs measured divided by the number that would be
 possible theoretically, ignoring centric projections and
 systematic absences.
;

_computing_data_collection       ?
_computing_cell_refinement       ?
_computing_data_reduction        ?
_computing_structure_solution    'SHELXT 2018/2 (Sheldrick, 2018)'
_computing_structure_refinement  'SHELXL-2018/1 (Sheldrick, 2018)'
_computing_molecular_graphics    ?
_computing_publication_material  ?
_refine_special_details          ?
_refine_ls_structure_factor_coef Fsqd
_refine_ls_matrix_type           full
_refine_ls_weighting_scheme      calc
_refine_ls_weighting_details     
'w=1/[\s^2^(Fo^2^)+(0.0528P)^2^+0.5606P] where P=(Fo^2^+2Fc^2^)/3'
_atom_sites_solution_primary     ?
_atom_sites_solution_secondary   ?
_atom_sites_solution_hydrogens   geom
_refine_ls_hydrogen_treatment    constr
_refine_ls_extinction_method     none
_refine_ls_extinction_coef       .
_refine_ls_number_reflns         6341
_refine_ls_number_parameters     353
_refine_ls_number_restraints     0
_refine_ls_R_factor_all          0.0626
_refine_ls_R_factor_gt           0.0457
_refine_ls_wR_factor_ref         0.1196
_refine_ls_wR_factor_gt          0.1121
_refine_ls_goodness_of_fit_ref   1.068
_refine_ls_restrained_S_all      1.068
_refine_ls_shift/su_max          0.001
_refine_ls_shift/su_mean         0.000

loop_
_atom_site_label
_atom_site_type_symbol
_atom_site_fract_x
_atom_site_fract_y
_atom_site_fract_z
_atom_site_U_iso_or_equiv
_atom_site_adp_type
_atom_site_occupancy
_atom_site_site_symmetry_order
_atom_site_calc_flag
_atom_site_refinement_flags_posn
_atom_site_refinement_flags_adp
_atom_site_refinement_flags_occupancy
_atom_site_disorder_assembly
_atom_site_disorder_group
C1 C 0.3908(2) 0.40809(14) 0.47614(11) 0.0160(3) Uani 1 1 d . . . . .
C2 C 0.46657(19) 0.48723(13) 0.39665(11) 0.0155(3) Uani 1 1 d . . . . .
C3 C 0.43879(19) 0.47908(14) 0.30082(11) 0.0166(3) Uani 1 1 d . . . . .
H3 H 0.483312 0.534728 0.248346 0.020 Uiso 1 1 calc R U . . .
C4 C 0.3469(2) 0.39041(14) 0.28247(11) 0.0169(3) Uani 1 1 d . . . . .
C5 C 0.2808(2) 0.30641(14) 0.36049(12) 0.0176(3) Uani 1 1 d . . . . .
C6 C 0.2994(2) 0.31727(14) 0.45623(12) 0.0175(3) Uani 1 1 d . . . . .
H6 H 0.250291 0.263250 0.508737 0.021 Uiso 1 1 calc R U . . .
C7 C 0.2084(2) 0.21494(14) 0.31729(12) 0.0187(3) Uani 1 1 d . . . . .
C8 C 0.2363(2) 0.24769(14) 0.21422(12) 0.0195(3) Uani 1 1 d . . . . .
C9 C 0.3148(2) 0.35517(15) 0.18911(12) 0.0186(3) Uani 1 1 d . . . . .
C10 C 0.3473(2) 0.39996(16) 0.09178(13) 0.0235(4) Uani 1 1 d . . . . .
H10 H 0.396827 0.472954 0.072757 0.028 Uiso 1 1 calc R U . . .
C11 C 0.3049(2) 0.33436(18) 0.02029(13) 0.0284(4) Uani 1 1 d . . . . .
H11 H 0.327568 0.364722 -0.047122 0.034 Uiso 1 1 calc R U . . .
C12 C 0.2325(2) 0.22880(17) 0.04487(13) 0.0275(4) Uani 1 1 d . . . . .
H12 H 0.207916 0.187282 -0.005456 0.033 Uiso 1 1 calc R U . . .
C13 C 0.1940(2) 0.18121(16) 0.14501(13) 0.0234(4) Uani 1 1 d . . . . .
C14 C 0.1191(2) 0.07436(16) 0.18425(14) 0.0267(4) Uani 1 1 d . . . . .
H14 H 0.090746 0.024207 0.140947 0.032 Uiso 1 1 calc R U . . .
C15 C 0.0875(2) 0.04309(15) 0.28435(14) 0.0264(4) Uani 1 1 d . . . . .
H15 H 0.034264 -0.027593 0.308684 0.032 Uiso 1 1 calc R U . . .
C16 C 0.1314(2) 0.11270(15) 0.35297(14) 0.0242(4) Uani 1 1 d . . . . .
H16 H 0.108091 0.089026 0.421782 0.029 Uiso 1 1 calc R U . . .
C17 C 0.3463(2) 0.31974(14) 0.66911(11) 0.0176(3) Uani 1 1 d . . . . .
C18 C 0.1727(2) 0.31065(14) 0.71082(12) 0.0199(3) Uani 1 1 d . . . . .
C19 C 0.1168(2) 0.21720(16) 0.77899(13) 0.0256(4) Uani 1 1 d . . . . .
H19 H -0.001117 0.212829 0.805984 0.031 Uiso 1 1 calc R U . . .
C20 C 0.2352(3) 0.13062(16) 0.80700(13) 0.0286(4) Uani 1 1 d . . . . .
H20 H 0.198506 0.066385 0.853186 0.034 Uiso 1 1 calc R U . . .
C21 C 0.4062(3) 0.13785(15) 0.76778(14) 0.0284(4) Uani 1 1 d . . . . .
H21 H 0.486450 0.078858 0.788257 0.034 Uiso 1 1 calc R U . . .
C22 C 0.4639(2) 0.23036(15) 0.69842(13) 0.0228(4) Uani 1 1 d . . . . .
C23 C 0.0460(2) 0.40467(16) 0.67698(14) 0.0246(4) Uani 1 1 d . . . . .
H23 H -0.046271 0.422982 0.733631 0.030 Uiso 1 1 calc R U . . .
H23A H -0.005621 0.375246 0.626379 0.030 Uiso 1 1 calc R U . . .
C24 C 0.6523(3) 0.23156(18) 0.65450(18) 0.0374(5) Uani 1 1 d . . . . .
H24 H 0.706282 0.277463 0.693370 0.056 Uiso 1 1 calc R U . . .
H24A H 0.667833 0.267317 0.586199 0.056 Uiso 1 1 calc R U . . .
H24B H 0.704800 0.150685 0.655524 0.056 Uiso 1 1 calc R U . . .
C25 C 0.1699(2) 0.60561(15) 0.73050(12) 0.0200(3) Uani 1 1 d . . . . .
C26 C 0.2361(2) 0.71565(15) 0.70907(13) 0.0234(4) Uani 1 1 d . . . . .
H26 H 0.260902 0.749442 0.642658 0.028 Uiso 1 1 calc R U . . .
C27 C 0.2658(2) 0.77552(15) 0.78410(13) 0.0238(4) Uani 1 1 d . . . . .
H27 H 0.312316 0.849925 0.769193 0.029 Uiso 1 1 calc R U . . .
C28 C 0.2275(2) 0.72687(15) 0.88163(12) 0.0217(3) Uani 1 1 d . . . . .
C29 C 0.1609(2) 0.61755(16) 0.90309(13) 0.0244(4) Uani 1 1 d . . . . .
H29 H 0.134633 0.584620 0.969701 0.029 Uiso 1 1 calc R U . . .
C30 C 0.1324(2) 0.55604(16) 0.82811(13) 0.0238(4) Uani 1 1 d . . . . .
H30 H 0.087768 0.480996 0.843036 0.029 Uiso 1 1 calc R U . . .
C31 C 0.2523(2) 0.79525(16) 0.96273(13) 0.0261(4) Uani 1 1 d . . . . .
F1 F 0.38436(14) 0.86226(10) 0.93571(9) 0.0353(3) Uani 1 1 d . . . . .
F2 F 0.11534(14) 0.87011(10) 0.99326(8) 0.0325(3) Uani 1 1 d . . . . .
F3 F 0.27732(16) 0.72592(10) 1.04401(8) 0.0366(3) Uani 1 1 d . . . . .
C32 C -0.5192(7) -0.0280(8) 0.4590(4) 0.089(3) Uani 0.5 1 d . . P A -1
H32 H -0.513047 -0.112453 0.448500 0.107 Uiso 0.5 1 calc R U P A -1
H32A H -0.572741 0.013538 0.405401 0.107 Uiso 0.5 1 calc R U P A -1
Cl1 Cl -0.3449(6) -0.0004(4) 0.4286(3) 0.0652(12) Uani 0.5 1 d . . P A -1
Cl2 Cl -0.6778(7) -0.0167(4) 0.5606(4) 0.0725(11) Uani 0.5 1 d . . P A -1
B1 B 0.4029(2) 0.42551(16) 0.58663(13) 0.0173(3) Uani 1 1 d . . . . .
S1 S 0.15002(5) 0.53635(4) 0.62598(3) 0.02057(11) Uani 1 1 d . . . . .

loop_
_atom_site_aniso_label
_atom_site_aniso_U_11
_atom_site_aniso_U_22
_atom_site_aniso_U_33
_atom_site_aniso_U_23
_atom_site_aniso_U_13
_atom_site_aniso_U_12
C1 0.0168(7) 0.0163(7) 0.0154(7) -0.0021(6) -0.0027(6) -0.0033(6)
C2 0.0154(7) 0.0142(7) 0.0171(7) -0.0015(6) -0.0028(6) -0.0033(6)
C3 0.0158(7) 0.0177(7) 0.0161(7) -0.0011(6) -0.0017(6) -0.0032(6)
C4 0.0158(7) 0.0189(8) 0.0163(7) -0.0030(6) -0.0033(6) -0.0008(6)
C5 0.0172(8) 0.0162(7) 0.0206(8) -0.0032(6) -0.0047(6) -0.0029(6)
C6 0.0193(8) 0.0157(7) 0.0180(7) -0.0007(6) -0.0031(6) -0.0056(6)
C7 0.0192(8) 0.0165(7) 0.0225(8) -0.0038(6) -0.0075(6) -0.0014(6)
C8 0.0173(8) 0.0203(8) 0.0226(8) -0.0054(6) -0.0064(6) -0.0008(6)
C9 0.0163(8) 0.0216(8) 0.0194(8) -0.0046(6) -0.0057(6) -0.0009(6)
C10 0.0207(8) 0.0307(9) 0.0200(8) -0.0022(7) -0.0044(6) -0.0061(7)
C11 0.0249(9) 0.0441(11) 0.0177(8) -0.0057(8) -0.0058(7) -0.0040(8)
C12 0.0241(9) 0.0387(11) 0.0236(9) -0.0133(8) -0.0089(7) -0.0010(8)
C13 0.0203(8) 0.0261(9) 0.0268(9) -0.0093(7) -0.0083(7) -0.0009(7)
C14 0.0270(9) 0.0230(9) 0.0360(10) -0.0130(8) -0.0148(8) -0.0009(7)
C15 0.0295(9) 0.0171(8) 0.0380(10) -0.0043(7) -0.0162(8) -0.0055(7)
C16 0.0277(9) 0.0200(8) 0.0280(9) -0.0015(7) -0.0115(7) -0.0052(7)
C17 0.0212(8) 0.0169(7) 0.0163(7) -0.0023(6) -0.0045(6) -0.0066(6)
C18 0.0227(8) 0.0196(8) 0.0185(8) -0.0045(6) -0.0023(6) -0.0080(7)
C19 0.0309(9) 0.0257(9) 0.0204(8) -0.0044(7) 0.0017(7) -0.0152(8)
C20 0.0486(12) 0.0210(8) 0.0177(8) 0.0011(7) -0.0049(8) -0.0165(8)
C21 0.0432(11) 0.0175(8) 0.0270(9) 0.0005(7) -0.0132(8) -0.0046(8)
C22 0.0277(9) 0.0172(8) 0.0250(8) -0.0008(6) -0.0078(7) -0.0047(7)
C23 0.0172(8) 0.0277(9) 0.0292(9) -0.0054(7) -0.0009(7) -0.0075(7)
C24 0.0273(10) 0.0256(10) 0.0559(14) 0.0067(9) -0.0076(9) 0.0013(8)
C25 0.0179(8) 0.0206(8) 0.0204(8) -0.0052(6) -0.0017(6) 0.0025(6)
C26 0.0275(9) 0.0202(8) 0.0203(8) -0.0010(6) -0.0007(7) 0.0001(7)
C27 0.0269(9) 0.0184(8) 0.0246(9) -0.0031(7) -0.0014(7) -0.0017(7)
C28 0.0208(8) 0.0217(8) 0.0219(8) -0.0054(6) -0.0028(7) 0.0031(7)
C29 0.0271(9) 0.0249(9) 0.0191(8) -0.0007(7) -0.0013(7) -0.0002(7)
C30 0.0254(9) 0.0214(8) 0.0227(8) -0.0019(7) 0.0001(7) -0.0025(7)
C31 0.0263(9) 0.0278(9) 0.0238(9) -0.0046(7) -0.0039(7) -0.0003(7)
F1 0.0320(6) 0.0400(7) 0.0371(6) -0.0103(5) -0.0072(5) -0.0092(5)
F2 0.0307(6) 0.0340(6) 0.0340(6) -0.0170(5) -0.0056(5) 0.0053(5)
F3 0.0494(7) 0.0369(6) 0.0255(6) -0.0040(5) -0.0133(5) 0.0008(6)
C32 0.036(3) 0.186(8) 0.047(3) -0.057(4) 0.000(3) 0.011(4)
Cl1 0.124(3) 0.0324(9) 0.0270(8) -0.0014(7) 0.0062(15) 0.0089(16)
Cl2 0.0977(18) 0.062(2) 0.066(2) 0.0227(14) -0.0380(15) -0.0296(16)
B1 0.0179(8) 0.0156(8) 0.0186(8) -0.0014(7) -0.0028(7) -0.0036(7)
S1 0.0200(2) 0.0214(2) 0.0206(2) -0.00277(15) -0.00415(15) -0.00143(16)

_geom_special_details            
;
 All esds (except the esd in the dihedral angle between two l.s. planes)
 are estimated using the full covariance matrix.  The cell esds are taken
 into account individually in the estimation of esds in distances, angles
 and torsion angles; correlations between esds in cell parameters are only
 used when they are defined by crystal symmetry.  An approximate (isotropic)
 treatment of cell esds is used for estimating esds involving l.s. planes.
;

loop_
_geom_bond_atom_site_label_1
_geom_bond_atom_site_label_2
_geom_bond_distance
_geom_bond_site_symmetry_2
_geom_bond_publ_flag
C1 C6 1.414(2) . ?
C1 C2 1.424(2) . ?
C1 B1 1.593(2) . ?
C2 C3 1.409(2) . ?
C2 B1 1.586(2) 2_666 ?
C3 C4 1.388(2) . ?
C4 C5 1.421(2) . ?
C4 C9 1.479(2) . ?
C5 C6 1.389(2) . ?
C5 C7 1.484(2) . ?
C7 C16 1.375(2) . ?
C7 C8 1.417(2) . ?
C8 C13 1.403(2) . ?
C8 C9 1.417(2) . ?
C9 C10 1.375(2) . ?
C10 C11 1.422(2) . ?
C11 C12 1.373(3) . ?
C12 C13 1.421(3) . ?
C13 C14 1.423(2) . ?
C14 C15 1.375(3) . ?
C15 C16 1.425(2) . ?
C17 C18 1.408(2) . ?
C17 C22 1.410(2) . ?
C17 B1 1.606(2) . ?
C18 C19 1.394(2) . ?
C18 C23 1.514(3) . ?
C19 C20 1.388(3) . ?
C20 C21 1.379(3) . ?
C21 C22 1.399(2) . ?
C22 C24 1.515(3) . ?
C23 S1 1.8031(17) . ?
C25 C26 1.396(2) . ?
C25 C30 1.397(2) . ?
C25 S1 1.7713(17) . ?
C26 C27 1.380(2) . ?
C27 C28 1.393(2) . ?
C28 C29 1.389(2) . ?
C28 C31 1.497(2) . ?
C29 C30 1.388(2) . ?
C31 F1 1.339(2) . ?
C31 F3 1.346(2) . ?
C31 F2 1.354(2) . ?
C32 Cl1 1.436(8) . ?
C32 Cl2 1.704(7) . ?
B1 S1 2.2894(19) . ?

loop_
_geom_angle_atom_site_label_1
_geom_angle_atom_site_label_2
_geom_angle_atom_site_label_3
_geom_angle
_geom_angle_site_symmetry_1
_geom_angle_site_symmetry_3
_geom_angle_publ_flag
C6 C1 C2 119.28(14) . . ?
C6 C1 B1 120.62(13) . . ?
C2 C1 B1 120.06(13) . . ?
C3 C2 C1 119.47(14) . . ?
C3 C2 B1 119.94(13) . 2_666 ?
C1 C2 B1 120.25(14) . 2_666 ?
C4 C3 C2 120.54(14) . . ?
C3 C4 C5 120.04(14) . . ?
C3 C4 C9 131.29(15) . . ?
C5 C4 C9 108.34(13) . . ?
C6 C5 C4 119.92(14) . . ?
C6 C5 C7 131.95(15) . . ?
C4 C5 C7 108.04(14) . . ?
C5 C6 C1 120.51(14) . . ?
C16 C7 C8 118.43(15) . . ?
C16 C7 C5 135.69(16) . . ?
C8 C7 C5 105.85(14) . . ?
C13 C8 C9 123.88(16) . . ?
C13 C8 C7 124.33(15) . . ?
C9 C8 C7 111.78(14) . . ?
C10 C9 C8 118.76(15) . . ?
C10 C9 C4 135.31(15) . . ?
C8 C9 C4 105.91(14) . . ?
C9 C10 C11 118.36(16) . . ?
C12 C11 C10 122.57(17) . . ?
C11 C12 C13 120.50(16) . . ?
C8 C13 C12 115.89(16) . . ?
C8 C13 C14 115.67(16) . . ?
C12 C13 C14 128.44(16) . . ?
C15 C14 C13 120.54(16) . . ?
C14 C15 C16 122.49(16) . . ?
C7 C16 C15 118.49(17) . . ?
C18 C17 C22 117.70(15) . . ?
C18 C17 B1 119.81(15) . . ?
C22 C17 B1 122.40(15) . . ?
C19 C18 C17 121.87(17) . . ?
C19 C18 C23 120.43(15) . . ?
C17 C18 C23 117.68(14) . . ?
C20 C19 C18 119.30(17) . . ?
C21 C20 C19 120.00(16) . . ?
C20 C21 C22 121.29(17) . . ?
C21 C22 C17 119.83(16) . . ?
C21 C22 C24 119.21(17) . . ?
C17 C22 C24 120.96(15) . . ?
C18 C23 S1 110.35(11) . . ?
C26 C25 C30 120.04(16) . . ?
C26 C25 S1 114.86(13) . . ?
C30 C25 S1 125.03(13) . . ?
C27 C26 C25 120.19(16) . . ?
C26 C27 C28 120.00(16) . . ?
C29 C28 C27 119.85(16) . . ?
C29 C28 C31 120.64(16) . . ?
C27 C28 C31 119.46(16) . . ?
C30 C29 C28 120.61(16) . . ?
C29 C30 C25 119.30(16) . . ?
F1 C31 F3 107.08(15) . . ?
F1 C31 F2 105.60(14) . . ?
F3 C31 F2 105.61(14) . . ?
F1 C31 C28 112.95(15) . . ?
F3 C31 C28 112.82(15) . . ?
F2 C31 C28 112.20(15) . . ?
Cl1 C32 Cl2 137.6(5) . . ?
C2 B1 C1 118.29(13) 2_666 . ?
C2 B1 C17 120.01(14) 2_666 . ?
C1 B1 C17 116.79(13) . . ?
C2 B1 S1 101.06(10) 2_666 . ?
C1 B1 S1 97.26(11) . . ?
C17 B1 S1 93.83(10) . . ?
C25 S1 C23 104.45(8) . . ?
C25 S1 B1 104.24(7) . . ?
C23 S1 B1 89.85(7) . . ?

loop_
_geom_torsion_atom_site_label_1
_geom_torsion_atom_site_label_2
_geom_torsion_atom_site_label_3
_geom_torsion_atom_site_label_4
_geom_torsion
_geom_torsion_site_symmetry_1
_geom_torsion_site_symmetry_2
_geom_torsion_site_symmetry_3
_geom_torsion_site_symmetry_4
_geom_torsion_publ_flag
C6 C1 C2 C3 4.6(2) . . . . ?
B1 C1 C2 C3 -172.88(15) . . . . ?
C6 C1 C2 B1 -168.78(15) . . . 2_666 ?
B1 C1 C2 B1 13.7(3) . . . 2_666 ?
C1 C2 C3 C4 -3.8(2) . . . . ?
B1 C2 C3 C4 169.57(15) 2_666 . . . ?
C2 C3 C4 C5 -0.4(2) . . . . ?
C2 C3 C4 C9 -172.98(16) . . . . ?
C3 C4 C5 C6 3.9(2) . . . . ?
C9 C4 C5 C6 178.02(15) . . . . ?
C3 C4 C5 C7 -173.06(14) . . . . ?
C9 C4 C5 C7 1.08(18) . . . . ?
C4 C5 C6 C1 -3.1(2) . . . . ?
C7 C5 C6 C1 173.02(16) . . . . ?
C2 C1 C6 C5 -1.2(2) . . . . ?
B1 C1 C6 C5 176.31(15) . . . . ?
C6 C5 C7 C16 2.1(3) . . . . ?
C4 C5 C7 C16 178.54(19) . . . . ?
C6 C5 C7 C8 -175.77(18) . . . . ?
C4 C5 C7 C8 0.67(18) . . . . ?
C16 C7 C8 C13 -1.5(3) . . . . ?
C5 C7 C8 C13 176.79(16) . . . . ?
C16 C7 C8 C9 179.41(15) . . . . ?
C5 C7 C8 C9 -2.28(19) . . . . ?
C13 C8 C9 C10 2.2(3) . . . . ?
C7 C8 C9 C10 -178.76(15) . . . . ?
C13 C8 C9 C4 -176.15(16) . . . . ?
C7 C8 C9 C4 2.93(19) . . . . ?
C3 C4 C9 C10 -7.1(3) . . . . ?
C5 C4 C9 C10 179.69(19) . . . . ?
C3 C4 C9 C8 170.84(17) . . . . ?
C5 C4 C9 C8 -2.41(18) . . . . ?
C8 C9 C10 C11 -1.8(3) . . . . ?
C4 C9 C10 C11 175.90(18) . . . . ?
C9 C10 C11 C12 0.3(3) . . . . ?
C10 C11 C12 C13 1.0(3) . . . . ?
C9 C8 C13 C12 -0.9(3) . . . . ?
C7 C8 C13 C12 -179.84(16) . . . . ?
C9 C8 C13 C14 178.71(16) . . . . ?
C7 C8 C13 C14 -0.3(3) . . . . ?
C11 C12 C13 C8 -0.7(3) . . . . ?
C11 C12 C13 C14 179.78(18) . . . . ?
C8 C13 C14 C15 1.9(3) . . . . ?
C12 C13 C14 C15 -178.58(19) . . . . ?
C13 C14 C15 C16 -1.8(3) . . . . ?
C8 C7 C16 C15 1.6(3) . . . . ?
C5 C7 C16 C15 -176.06(18) . . . . ?
C14 C15 C16 C7 0.0(3) . . . . ?
C22 C17 C18 C19 0.1(2) . . . . ?
B1 C17 C18 C19 176.76(15) . . . . ?
C22 C17 C18 C23 -178.18(15) . . . . ?
B1 C17 C18 C23 -1.5(2) . . . . ?
C17 C18 C19 C20 0.2(2) . . . . ?
C23 C18 C19 C20 178.45(15) . . . . ?
C18 C19 C20 C21 0.3(3) . . . . ?
C19 C20 C21 C22 -1.1(3) . . . . ?
C20 C21 C22 C17 1.4(3) . . . . ?
C20 C21 C22 C24 -177.53(17) . . . . ?
C18 C17 C22 C21 -0.9(2) . . . . ?
B1 C17 C22 C21 -177.43(15) . . . . ?
C18 C17 C22 C24 177.99(16) . . . . ?
B1 C17 C22 C24 1.4(2) . . . . ?
C19 C18 C23 S1 159.86(13) . . . . ?
C17 C18 C23 S1 -21.81(19) . . . . ?
C30 C25 C26 C27 0.4(3) . . . . ?
S1 C25 C26 C27 -176.68(14) . . . . ?
C25 C26 C27 C28 -0.9(3) . . . . ?
C26 C27 C28 C29 0.6(3) . . . . ?
C26 C27 C28 C31 -177.07(16) . . . . ?
C27 C28 C29 C30 0.1(3) . . . . ?
C31 C28 C29 C30 177.75(16) . . . . ?
C28 C29 C30 C25 -0.6(3) . . . . ?
C26 C25 C30 C29 0.3(3) . . . . ?
S1 C25 C30 C29 177.07(13) . . . . ?
C29 C28 C31 F1 148.90(16) . . . . ?
C27 C28 C31 F1 -33.5(2) . . . . ?
C29 C28 C31 F3 27.3(2) . . . . ?
C27 C28 C31 F3 -155.09(16) . . . . ?
C29 C28 C31 F2 -91.9(2) . . . . ?
C27 C28 C31 F2 85.8(2) . . . . ?
C6 C1 B1 C2 169.08(15) . . . 2_666 ?
C2 C1 B1 C2 -13.5(2) . . . 2_666 ?
C6 C1 B1 C17 13.9(2) . . . . ?
C2 C1 B1 C17 -168.69(14) . . . . ?
C6 C1 B1 S1 -84.17(15) . . . . ?
C2 C1 B1 S1 93.28(15) . . . . ?
C18 C17 B1 C2 122.91(17) . . . 2_666 ?
C22 C17 B1 C2 -60.6(2) . . . 2_666 ?
C18 C17 B1 C1 -82.31(19) . . . . ?
C22 C17 B1 C1 94.16(19) . . . . ?
C18 C17 B1 S1 17.81(15) . . . . ?
C22 C17 B1 S1 -165.72(13) . . . . ?
C26 C25 S1 C23 -175.25(13) . . . . ?
C30 C25 S1 C23 7.83(18) . . . . ?
C26 C25 S1 B1 91.16(14) . . . . ?
C30 C25 S1 B1 -85.76(16) . . . . ?
C18 C23 S1 C25 -78.74(13) . . . . ?
C18 C23 S1 B1 25.93(12) . . . . ?

_refine_diff_density_max         0.533
_refine_diff_density_min         -0.616
_refine_diff_density_rms         0.058

_shelx_res_file                  
;
TITL 230822_autored_a.res in P-1
    230822_autored_a.res
    created by SHELXL-2018/1 at 23:23:42 on 19-Oct-2023
REM  Yadorkari-X generated
CELL 0.71073 8.0487 11.4610 13.8943 83.7180 78.1360 84.3620
ZERR 1.0 0.0003 0.0004 0.0004 0.0020 0.0030 0.0030
LATT 1
REM  SPGR P-1 triclinic
SFAC C H B Cl F S
UNIT 63 42 2 2 6 2
SIZE 0.10 0.05 0.05
TEMP -150.0
L.S. 10
FMAP 2
PLAN -20
ACTA
CONF
LIST 4
OMIT    0   -1    1
OMIT    1    0    1
OMIT    0    1    0

WGHT    0.052800    0.560600
FVAR       0.51240
C1    1    0.390813    0.408091    0.476144    11.00000    0.01679    0.01629 =
         0.01541   -0.00207   -0.00273   -0.00325
C2    1    0.466573    0.487230    0.396654    11.00000    0.01536    0.01416 =
         0.01714   -0.00146   -0.00283   -0.00334
C3    1    0.438795    0.479080    0.300823    11.00000    0.01577    0.01766 =
         0.01614   -0.00114   -0.00167   -0.00316
AFIX  43
H3    2    0.483312    0.534728    0.248346    11.00000   -1.20000
AFIX   0
C4    1    0.346926    0.390415    0.282467    11.00000    0.01576    0.01892 =
         0.01631   -0.00299   -0.00331   -0.00079
C5    1    0.280839    0.306409    0.360494    11.00000    0.01720    0.01623 =
         0.02061   -0.00325   -0.00469   -0.00285
C6    1    0.299402    0.317270    0.456228    11.00000    0.01929    0.01567 =
         0.01795   -0.00067   -0.00312   -0.00555
AFIX  43
H6    2    0.250291    0.263250    0.508737    11.00000   -1.20000
AFIX   0
C7    1    0.208407    0.214939    0.317289    11.00000    0.01918    0.01652 =
         0.02249   -0.00382   -0.00754   -0.00144
C8    1    0.236283    0.247691    0.214222    11.00000    0.01732    0.02027 =
         0.02257   -0.00540   -0.00643   -0.00080
C9    1    0.314783    0.355172    0.189105    11.00000    0.01626    0.02156 =
         0.01941   -0.00458   -0.00565   -0.00085
C10   1    0.347278    0.399965    0.091780    11.00000    0.02070    0.03066 =
         0.01997   -0.00216   -0.00437   -0.00605
AFIX  43
H10   2    0.396827    0.472954    0.072757    11.00000   -1.20000
AFIX   0
C11   1    0.304899    0.334357    0.020287    11.00000    0.02487    0.04413 =
         0.01768   -0.00574   -0.00577   -0.00402
AFIX  43
H11   2    0.327568    0.364722   -0.047122    11.00000   -1.20000
AFIX   0
C12   1    0.232469    0.228796    0.044871    11.00000    0.02409    0.03867 =
         0.02363   -0.01329   -0.00888   -0.00101
AFIX  43
H12   2    0.207916    0.187282   -0.005456    11.00000   -1.20000
AFIX   0
C13   1    0.193979    0.181207    0.145014    11.00000    0.02029    0.02615 =
         0.02680   -0.00930   -0.00826   -0.00092
C14   1    0.119107    0.074362    0.184252    11.00000    0.02699    0.02296 =
         0.03596   -0.01301   -0.01482   -0.00090
AFIX  43
H14   2    0.090746    0.024207    0.140947    11.00000   -1.20000
AFIX   0
C15   1    0.087453    0.043087    0.284346    11.00000    0.02952    0.01712 =
         0.03798   -0.00432   -0.01621   -0.00548
AFIX  43
H15   2    0.034264   -0.027593    0.308684    11.00000   -1.20000
AFIX   0
C16   1    0.131424    0.112702    0.352967    11.00000    0.02767    0.01997 =
         0.02798   -0.00147   -0.01150   -0.00518
AFIX  43
H16   2    0.108091    0.089026    0.421782    11.00000   -1.20000
AFIX   0
C17   1    0.346325    0.319739    0.669111    11.00000    0.02124    0.01686 =
         0.01629   -0.00225   -0.00450   -0.00664
C18   1    0.172676    0.310646    0.710817    11.00000    0.02272    0.01964 =
         0.01853   -0.00454   -0.00226   -0.00803
C19   1    0.116778    0.217202    0.778989    11.00000    0.03095    0.02573 =
         0.02039   -0.00438    0.00174   -0.01521
AFIX  43
H19   2   -0.001117    0.212829    0.805984    11.00000   -1.20000
AFIX   0
C20   1    0.235233    0.130617    0.807001    11.00000    0.04862    0.02104 =
         0.01767    0.00105   -0.00489   -0.01654
AFIX  43
H20   2    0.198506    0.066385    0.853186    11.00000   -1.20000
AFIX   0
C21   1    0.406244    0.137850    0.767777    11.00000    0.04316    0.01753 =
         0.02699    0.00053   -0.01321   -0.00460
AFIX  43
H21   2    0.486450    0.078858    0.788257    11.00000   -1.20000
AFIX   0
C22   1    0.463895    0.230358    0.698423    11.00000    0.02772    0.01723 =
         0.02501   -0.00075   -0.00784   -0.00471
C23   1    0.045982    0.404673    0.676983    11.00000    0.01719    0.02770 =
         0.02923   -0.00543   -0.00086   -0.00752
AFIX  23
H23   2   -0.046271    0.422982    0.733631    11.00000   -1.20000
H23A  2   -0.005621    0.375246    0.626379    11.00000   -1.20000
AFIX   0
C24   1    0.652335    0.231562    0.654502    11.00000    0.02726    0.02564 =
         0.05586    0.00674   -0.00757    0.00125
AFIX 137
H24   2    0.706282    0.277463    0.693370    11.00000   -1.50000
H24A  2    0.667833    0.267317    0.586199    11.00000   -1.50000
H24B  2    0.704800    0.150685    0.655524    11.00000   -1.50000
AFIX   0
C25   1    0.169912    0.605606    0.730498    11.00000    0.01795    0.02065 =
         0.02038   -0.00523   -0.00169    0.00248
C26   1    0.236147    0.715651    0.709069    11.00000    0.02752    0.02018 =
         0.02027   -0.00098   -0.00071    0.00015
AFIX  43
H26   2    0.260902    0.749442    0.642658    11.00000   -1.20000
AFIX   0
C27   1    0.265785    0.775523    0.784097    11.00000    0.02692    0.01842 =
         0.02457   -0.00308   -0.00137   -0.00170
AFIX  43
H27   2    0.312316    0.849925    0.769193    11.00000   -1.20000
AFIX   0
C28   1    0.227481    0.726865    0.881631    11.00000    0.02083    0.02169 =
         0.02191   -0.00536   -0.00283    0.00306
C29   1    0.160886    0.617555    0.903091    11.00000    0.02712    0.02495 =
         0.01912   -0.00067   -0.00135   -0.00020
AFIX  43
H29   2    0.134633    0.584620    0.969701    11.00000   -1.20000
AFIX   0
C30   1    0.132364    0.556036    0.828114    11.00000    0.02540    0.02135 =
         0.02269   -0.00190    0.00009   -0.00247
AFIX  43
H30   2    0.087768    0.480996    0.843036    11.00000   -1.20000
AFIX   0
C31   1    0.252341    0.795253    0.962727    11.00000    0.02630    0.02779 =
         0.02383   -0.00460   -0.00392   -0.00034
F1    5    0.384362    0.862257    0.935708    11.00000    0.03195    0.03996 =
         0.03706   -0.01034   -0.00718   -0.00921
F2    5    0.115336    0.870107    0.993256    11.00000    0.03067    0.03402 =
         0.03397   -0.01702   -0.00556    0.00530
F3    5    0.277318    0.725919    1.044011    11.00000    0.04936    0.03694 =
         0.02549   -0.00397   -0.01327    0.00081
PART -1
C32   1   -0.519216   -0.027950    0.458983    10.50000    0.03636    0.18611 =
         0.04731   -0.05668    0.00019    0.01050
AFIX  23
H32   2   -0.513047   -0.112453    0.448500    10.50000   -1.20000
H32A  2   -0.572741    0.013538    0.405401    10.50000   -1.20000
AFIX   0
CL1   4   -0.344885   -0.000438    0.428563    10.50000    0.12392    0.03238 =
         0.02698   -0.00139    0.00621    0.00891
CL2   4   -0.677791   -0.016657    0.560562    10.50000    0.09773    0.06171 =
         0.06580    0.02274   -0.03800   -0.02963
PART 0
B1    3    0.402887    0.425505    0.586633    11.00000    0.01788    0.01557 =
         0.01863   -0.00140   -0.00278   -0.00362
S1    6    0.150025    0.536352    0.625978    11.00000    0.01996    0.02135 =
         0.02063   -0.00277   -0.00415   -0.00143

HKLF 4 1 1 0 0 0 1 0 0 0 1


REM  230822_autored_a.res in P-1
REM R1 =  0.0457 for    4946 Fo > 4sig(Fo)  and  0.0626 for all    6341 data
REM    353 parameters refined using      0 restraints

END

WGHT      0.0528      0.5606

REM Highest difference peak  0.533,  deepest hole -0.616,  1-sigma level  0.058
Q1    1  -0.4452  0.0489  0.4426  11.00000  0.05    0.53
Q2    1   0.4006  0.4121  0.5280  11.00000  0.05    0.37
Q3    1   0.1960  0.2323  0.2680  11.00000  0.05    0.36
Q4    1   0.2838  0.2979  0.1980  11.00000  0.05    0.33
Q5    1   0.3084  0.3585  0.3229  11.00000  0.05    0.33
Q6    1   0.1909  0.1846  0.7965  11.00000  0.05    0.32
Q7    1   0.1798  0.5783  0.7794  11.00000  0.05    0.31
Q8    1   0.2161  0.2121  0.1806  11.00000  0.05    0.31
Q9    1   0.5210  0.5365  0.3973  11.00000  0.05    0.31
Q10   1   0.1743  0.1558  0.3306  11.00000  0.05    0.30
Q11   1   0.3416  0.3673  0.4656  11.00000  0.05    0.30
Q12   1   0.3775  0.3725  0.6346  11.00000  0.05    0.30
Q13   1   0.1829  0.6788  0.8961  11.00000  0.05    0.30
Q14   1   0.4210  0.4241  0.2895  11.00000  0.05    0.30
Q15   1   0.1137  0.4565  0.6354  11.00000  0.05    0.30
Q16   1   0.1375  0.5938  0.8620  11.00000  0.05    0.30
Q17   1   0.2104  0.6572  0.7246  11.00000  0.05    0.30
Q18   1   0.3391  0.3847  0.2298  11.00000  0.05    0.29
Q19   1   0.1147  0.0783  0.3169  11.00000  0.05    0.29
Q20   1   0.2143  0.2138  0.0955  11.00000  0.05    0.28
;
_shelx_res_checksum              30173
####################################################################### 
# 
# This file contains crystal structure data downloaded from the 
# Cambridge Structural Database (CSD) hosted by the Cambridge 
# Crystallographic Data Centre (CCDC).
# 
# Full information about CCDC data access policies and citation 
# guidelines are available at http://www.ccdc.cam.ac.uk/access/V1 
# 
# Audit and citation data items may have been added by the CCDC. 
# Please retain this information to preserve the provenance of 
# this file and to allow appropriate attribution of the data. 
# 
#######################################################################

data_compd_trans-2a
_database_code_depnum_ccdc_archive 'CCDC 2416563'
loop_
_audit_author_name
_audit_author_address
'Hiroki Narita'
;Nagoya University
Japan
;
_audit_update_record             
;
2025-01-13 deposited with the CCDC.	2025-04-11 downloaded from the CCDC.
;

# start Validation Reply Form
_vrf_PLAT202_wa3433_HRK28        
;
PROBLEM: Isotropic non-H Atoms in Anion/Solvent .........          6 Check 
RESPONSE: These atoms belong to the severely disordered hexane solvent 
molecule.
;
_vrf_PLAT340_wa3433_HRK28        
;
PROBLEM: Low Bond Precision on  C-C Bonds ...............    0.00564 Ang.  
RESPONSE: Due to rather reduced degree of crystallinity of the sample.
;
_vrf_PLAT910_wa3433_HRK28        
;
PROBLEM: Missing # of FCF Reflection(s) Below Theta(Min).          5 Note  
RESPONSE: These reflections are hidden by the beamstop.
;
# end Validation Reply Form

_audit_creation_method           SHELXL-2018/3
_shelx_SHELXL_version_number     2018/3
_chemical_name_systematic        ?
_chemical_name_common            ?
_chemical_melting_point          ?
_chemical_formula_moiety         'C60 H42 B2 S2, 2(C6 H14)'
_chemical_formula_sum            'C72 H70 B2 S2'
_chemical_formula_weight         1021.02

loop_
_atom_type_symbol
_atom_type_description
_atom_type_scat_dispersion_real
_atom_type_scat_dispersion_imag
_atom_type_scat_source
C C 0.0033 0.0016 'International Tables Vol C Tables 4.2.6.8 and 6.1.1.4'
H H 0.0000 0.0000 'International Tables Vol C Tables 4.2.6.8 and 6.1.1.4'
B B 0.0013 0.0007 'International Tables Vol C Tables 4.2.6.8 and 6.1.1.4'
S S 0.1246 0.1234 'International Tables Vol C Tables 4.2.6.8 and 6.1.1.4'

_space_group_crystal_system      tetragonal
_space_group_IT_number           88
_space_group_name_H-M_alt        'I 41/a'
_space_group_name_Hall           '-I 4ad'

_shelx_space_group_comment       
;
The symmetry employed for this shelxl refinement is uniquely defined
by the following loop, which should always be used as a source of
symmetry information in preference to the above space-group names.
They are only intended as comments.
;

loop_
_space_group_symop_operation_xyz
'x, y, z'
'-x+1/2, -y, z+1/2'
'-y+3/4, x+1/4, z+1/4'
'y+3/4, -x+3/4, z+3/4'
'x+1/2, y+1/2, z+1/2'
'-x+1, -y+1/2, z+1'
'-y+5/4, x+3/4, z+3/4'
'y+5/4, -x+5/4, z+5/4'
'-x, -y, -z'
'x-1/2, y, -z-1/2'
'y-3/4, -x-1/4, -z-1/4'
'-y-3/4, x-3/4, -z-3/4'
'-x+1/2, -y+1/2, -z+1/2'
'x, y+1/2, -z'
'y-1/4, -x+1/4, -z+1/4'
'-y-1/4, x-1/4, -z-1/4'

_cell_length_a                   28.7061(7)
_cell_length_b                   28.7061(7)
_cell_length_c                   13.7250(12)
_cell_angle_alpha                90
_cell_angle_beta                 90
_cell_angle_gamma                90
_cell_volume                     11310.0(11)
_cell_formula_units_Z            8
_cell_measurement_temperature    100(2)
_cell_measurement_reflns_used    3341
_cell_measurement_theta_min      3.0060
_cell_measurement_theta_max      25.9200

_exptl_crystal_description       block
_exptl_crystal_colour            yellow
_exptl_crystal_density_meas      ?
_exptl_crystal_density_method    ?
_exptl_crystal_density_diffrn    1.199
_exptl_crystal_F_000             4352
_exptl_transmission_factor_min   ?
_exptl_transmission_factor_max   ?
_exptl_crystal_size_max          0.260
_exptl_crystal_size_mid          0.160
_exptl_crystal_size_min          0.100
_exptl_absorpt_coefficient_mu    0.138
_shelx_estimated_absorpt_T_min   0.965
_shelx_estimated_absorpt_T_max   0.986
_exptl_absorpt_correction_T_min  0.20109
_exptl_absorpt_correction_T_max  1.00000
_exptl_absorpt_correction_type   multi-scan
_exptl_absorpt_process_details   
;
CrysAlisPro 1.171.42.43a (Rigaku Oxford Diffraction, 2022)
Empirical absorption correction using spherical harmonics,
implemented in SCALE3 ABSPACK scaling algorithm.
;

_diffrn_ambient_temperature      100(2)
_diffrn_radiation_wavelength     0.71073
_diffrn_radiation_type           MoK\a
_diffrn_measurement_device       '2-circle goniometer'
_diffrn_measurement_device_type  'STOE IPDS II two-circle-diffractometer'
_diffrn_detector                 'image plate'
_diffrn_detector_type            'STOE image plate (34 cm diameter)'
_diffrn_detector_area_resol_mean 6.67
_diffrn_source                   'Genix 3D I\mS microfocus X-ray source'
_diffrn_radiation_monochromator  mirror
_diffrn_measurement_method       \w
_diffrn_reflns_number            28668
_diffrn_reflns_av_unetI/netI     0.0626
_diffrn_reflns_av_R_equivalents  0.0977
_diffrn_reflns_limit_h_min       -33
_diffrn_reflns_limit_h_max       34
_diffrn_reflns_limit_k_min       -34
_diffrn_reflns_limit_k_max       34
_diffrn_reflns_limit_l_min       -16
_diffrn_reflns_limit_l_max       16
_diffrn_reflns_theta_min         2.595
_diffrn_reflns_theta_max         25.681
_diffrn_reflns_theta_full        25.242
_diffrn_measured_fraction_theta_max 0.999
_diffrn_measured_fraction_theta_full 0.999
_diffrn_reflns_Laue_measured_fraction_max 0.999
_diffrn_reflns_Laue_measured_fraction_full 0.999
_diffrn_reflns_point_group_measured_fraction_max 0.999
_diffrn_reflns_point_group_measured_fraction_full 0.999
_reflns_number_total             5366
_reflns_number_gt                3408
_reflns_threshold_expression     'I > 2\s(I)'
_reflns_Friedel_coverage         0.000
_reflns_Friedel_fraction_max     .
_reflns_Friedel_fraction_full    .

_reflns_special_details          
;
 Reflections were merged by SHELXL according to the crystal
 class for the calculation of statistics and refinement.
 
 _reflns_Friedel_fraction is defined as the number of unique
 Friedel pairs measured divided by the number that would be
 possible theoretically, ignoring centric projections and
 systematic absences.
;

_computing_data_collection       'X-Area (Stoe & Cie, 2001)'
_computing_cell_refinement       'CrysAlisPro 1.171.42.43a (Rigaku OD, 2022)'
_computing_data_reduction        'CrysAlisPro 1.171.42.43a (Rigaku OD, 2022)'
_computing_structure_solution    'SHELXT (G. M. Sheldrick, 2015)'
_computing_structure_refinement  'SHELXL-2018/3 (Sheldrick, 2018)'
_computing_molecular_graphics    ?
_computing_publication_material  'IUCr PublCIF online service'

_refine_special_details          ?
_refine_ls_structure_factor_coef Fsqd
_refine_ls_matrix_type           full
_refine_ls_weighting_scheme      calc
_refine_ls_weighting_details     
'w=1/[\s^2^(Fo^2^)+(0.1125P)^2^+14.7933P] where P=(Fo^2^+2Fc^2^)/3'
_atom_sites_solution_primary     dual
_atom_sites_solution_secondary   ?
_atom_sites_solution_hydrogens   geom
_refine_ls_hydrogen_treatment    constr
_refine_ls_extinction_method     none
_refine_ls_extinction_coef       .
_refine_ls_number_reflns         5366
_refine_ls_number_parameters     341
_refine_ls_number_restraints     46
_refine_ls_R_factor_all          0.1174
_refine_ls_R_factor_gt           0.0733
_refine_ls_wR_factor_ref         0.2245
_refine_ls_wR_factor_gt          0.1935
_refine_ls_goodness_of_fit_ref   1.048
_refine_ls_restrained_S_all      1.049
_refine_ls_shift/su_max          0.001
_refine_ls_shift/su_mean         0.000

loop_
_atom_site_label
_atom_site_type_symbol
_atom_site_fract_x
_atom_site_fract_y
_atom_site_fract_z
_atom_site_U_iso_or_equiv
_atom_site_adp_type
_atom_site_occupancy
_atom_site_site_symmetry_order
_atom_site_calc_flag
_atom_site_refinement_flags_posn
_atom_site_refinement_flags_adp
_atom_site_refinement_flags_occupancy
_atom_site_disorder_assembly
_atom_site_disorder_group
S1 S 0.55214(3) 0.59052(3) 0.45742(7) 0.0407(3) Uani 1 1 d . . . . .
C11 C 0.50189(11) 0.58469(12) 0.6356(3) 0.0382(8) Uani 1 1 d . . . . .
C12 C 0.48233(12) 0.57511(15) 0.7269(3) 0.0495(10) Uani 1 1 d . . . . .
C13 C 0.47980(14) 0.6107(2) 0.7971(3) 0.0645(13) Uani 1 1 d . . . . .
H13 H 0.466501 0.604064 0.858956 0.077 Uiso 1 1 calc R U . . .
C14 C 0.49606(15) 0.65466(18) 0.7785(4) 0.0669(14) Uani 1 1 d . . . . .
H14 H 0.494815 0.677830 0.827797 0.080 Uiso 1 1 calc R U . . .
C15 C 0.51399(13) 0.66519(14) 0.6894(4) 0.0571(12) Uani 1 1 d . . . . .
H15 H 0.524896 0.695751 0.675803 0.069 Uiso 1 1 calc R U . . .
C16 C 0.51613(11) 0.63059(12) 0.6185(3) 0.0436(9) Uani 1 1 d . . . . .
C17 C 0.46496(14) 0.52698(18) 0.7498(4) 0.0649(13) Uani 1 1 d . . . . .
H17A H 0.491240 0.507209 0.768952 0.097 Uiso 1 1 calc R U . . .
H17B H 0.449908 0.513777 0.691921 0.097 Uiso 1 1 calc R U . . .
H17C H 0.442415 0.528537 0.803262 0.097 Uiso 1 1 calc R U . . .
C18 C 0.53228(13) 0.64221(12) 0.5182(3) 0.0504(11) Uani 1 1 d . . . . .
H18A H 0.557957 0.665170 0.521661 0.060 Uiso 1 1 calc R U . . .
H18B H 0.506373 0.656326 0.480836 0.060 Uiso 1 1 calc R U . . .
C21 C 0.61014(11) 0.58394(12) 0.4988(3) 0.0407(9) Uani 1 1 d . . . . .
C22 C 0.63413(13) 0.54536(14) 0.4626(3) 0.0525(11) Uani 1 1 d . . . . .
H22 H 0.619607 0.525496 0.416276 0.063 Uiso 1 1 calc R U . . .
C23 C 0.67874(14) 0.53597(16) 0.4936(4) 0.0602(12) Uani 1 1 d . . . . .
H23 H 0.694251 0.508491 0.472751 0.072 Uiso 1 1 calc R U . . .
C24 C 0.70039(13) 0.56649(16) 0.5546(4) 0.0594(12) Uani 1 1 d . . . . .
H24 H 0.732343 0.562142 0.570127 0.071 Uiso 1 1 calc R U . . .
C25 C 0.67676(13) 0.60318(16) 0.5936(3) 0.0575(12) Uani 1 1 d . . . . .
H25 H 0.691615 0.622838 0.639764 0.069 Uiso 1 1 calc R U . . .
C26 C 0.63145(12) 0.61188(14) 0.5663(3) 0.0498(10) Uani 1 1 d . . . . .
H26 H 0.614960 0.637257 0.594297 0.060 Uiso 1 1 calc R U . . .
C31 C 0.45997(10) 0.49736(11) 0.4256(3) 0.0337(8) Uani 1 1 d . . . . .
C32 C 0.46521(11) 0.53942(11) 0.4795(3) 0.0332(8) Uani 1 1 d . . . . .
C33 C 0.43384(11) 0.57617(11) 0.4616(3) 0.0354(8) Uani 1 1 d . . . . .
H33 H 0.436629 0.604259 0.497729 0.042 Uiso 1 1 calc R U . . .
C34 C 0.39925(11) 0.57214(11) 0.3928(3) 0.0358(8) Uani 1 1 d . . . . .
C35 C 0.39423(11) 0.53014(11) 0.3393(3) 0.0349(8) Uani 1 1 d . . . . .
C36 C 0.42452(11) 0.49369(11) 0.3564(3) 0.0355(8) Uani 1 1 d . . . . .
H36 H 0.421194 0.465623 0.320339 0.043 Uiso 1 1 calc R U . . .
C41 C 0.36324(11) 0.60525(11) 0.3577(3) 0.0377(8) Uani 1 1 d . . . . .
C42 C 0.35112(13) 0.64997(12) 0.3788(3) 0.0446(9) Uani 1 1 d . . . . .
H42 H 0.367127 0.666952 0.427925 0.054 Uiso 1 1 calc R U . . .
C43 C 0.31411(14) 0.67057(13) 0.3261(3) 0.0521(10) Uani 1 1 d . . . . .
H43 H 0.305767 0.701861 0.340349 0.062 Uiso 1 1 calc R U . . .
C44 C 0.28988(14) 0.64735(14) 0.2555(3) 0.0540(11) Uani 1 1 d . . . . .
H44 H 0.265511 0.662673 0.221370 0.065 Uiso 1 1 calc R U . . .
C45 C 0.30104(13) 0.60028(13) 0.2330(3) 0.0461(9) Uani 1 1 d . . . . .
C46 C 0.33803(12) 0.58142(12) 0.2853(3) 0.0386(8) Uani 1 1 d . . . . .
C47 C 0.35455(11) 0.53527(12) 0.2726(3) 0.0373(8) Uani 1 1 d . . . . .
C48 C 0.33240(12) 0.50707(13) 0.2061(3) 0.0426(9) Uani 1 1 d . . . . .
H48 H 0.342321 0.475842 0.196319 0.051 Uiso 1 1 calc R U . . .
C49 C 0.29431(13) 0.52562(14) 0.1522(3) 0.0496(10) Uani 1 1 d . . . . .
H49 H 0.278850 0.506220 0.106329 0.059 Uiso 1 1 calc R U . . .
C50 C 0.27916(14) 0.57064(14) 0.1642(3) 0.0513(10) Uani 1 1 d . . . . .
H50 H 0.253905 0.581970 0.126269 0.062 Uiso 1 1 calc R U . . .
B1 B 0.50753(13) 0.54611(13) 0.5524(3) 0.0355(9) Uani 1 1 d . . . . .
C1S C 0.6538(4) 0.6332(4) 0.2485(9) 0.093(4) Uiso 0.656(8) 1 d D . P A 1
H1SA H 0.673422 0.606640 0.230455 0.139 Uiso 0.656(8) 1 calc R U P A 1
H1SB H 0.621370 0.626600 0.231150 0.139 Uiso 0.656(8) 1 calc R U P A 1
H1SC H 0.656082 0.638570 0.318888 0.139 Uiso 0.656(8) 1 calc R U P A 1
C2S C 0.6705(4) 0.6771(5) 0.1935(11) 0.139(4) Uiso 0.656(8) 1 d D . P A 1
H2SA H 0.681498 0.701309 0.239385 0.166 Uiso 0.656(8) 1 calc R U P A 1
H2SB H 0.695819 0.669475 0.147288 0.166 Uiso 0.656(8) 1 calc R U P A 1
C3S C 0.6262(3) 0.6931(3) 0.1392(7) 0.100(3) Uiso 0.656(8) 1 d D . P A 1
H3SA H 0.601917 0.702506 0.186454 0.120 Uiso 0.656(8) 1 calc R U P A 1
H3SB H 0.613813 0.667382 0.098757 0.120 Uiso 0.656(8) 1 calc R U P A 1
C4S C 0.6400(6) 0.7352(5) 0.0736(14) 0.180(5) Uiso 0.656(8) 1 d D . P A 1
H4SA H 0.660804 0.724325 0.020728 0.215 Uiso 0.656(8) 1 calc R U P A 1
H4SB H 0.657396 0.758302 0.113010 0.215 Uiso 0.656(8) 1 calc R U P A 1
C5S C 0.5962(4) 0.7591(4) 0.0281(9) 0.113(4) Uiso 0.656(8) 1 d D . P A 1
H5SA H 0.577139 0.772491 0.081256 0.136 Uiso 0.656(8) 1 calc R U P A 1
H5SB H 0.606575 0.785059 -0.014030 0.136 Uiso 0.656(8) 1 calc R U P A 1
C6S C 0.5652(5) 0.7256(4) -0.0332(9) 0.119(4) Uiso 0.656(8) 1 d D . P A 1
H6SA H 0.583107 0.713658 -0.088536 0.179 Uiso 0.656(8) 1 calc R U P A 1
H6SB H 0.537837 0.742536 -0.057194 0.179 Uiso 0.656(8) 1 calc R U P A 1
H6SC H 0.554973 0.699496 0.007670 0.179 Uiso 0.656(8) 1 calc R U P A 1
C1A C 0.5851(6) 0.7370(6) -0.0066(13) 0.069(4) Uiso 0.344(8) 1 d D . P A 2
H1AA H 0.594123 0.748482 -0.071088 0.103 Uiso 0.344(8) 1 calc R U P A 2
H1AB H 0.564659 0.759758 0.025046 0.103 Uiso 0.344(8) 1 calc R U P A 2
H1AC H 0.568496 0.707301 -0.013607 0.103 Uiso 0.344(8) 1 calc R U P A 2
C4A C 0.6793(5) 0.7130(5) 0.1847(12) 0.073(5) Uiso 0.344(8) 1 d D . P A 2
H4AA H 0.711340 0.709378 0.159074 0.088 Uiso 0.344(8) 1 calc R U P A 2
H4AB H 0.683219 0.724268 0.252368 0.088 Uiso 0.344(8) 1 calc R U P A 2
C5A C 0.6626(11) 0.6615(6) 0.1986(19) 0.139(4) Uiso 0.344(8) 1 d D . P A 2
H5AA H 0.633979 0.661079 0.158417 0.166 Uiso 0.344(8) 1 calc R U P A 2
H5AB H 0.685906 0.644290 0.159528 0.166 Uiso 0.344(8) 1 calc R U P A 2
C6A C 0.6505(6) 0.6254(6) 0.2784(13) 0.065(5) Uiso 0.344(8) 1 d D . P A 2
H6AA H 0.632134 0.600152 0.249797 0.097 Uiso 0.344(8) 1 calc R U P A 2
H6AB H 0.632500 0.640583 0.330074 0.097 Uiso 0.344(8) 1 calc R U P A 2
H6AC H 0.679371 0.612703 0.305884 0.097 Uiso 0.344(8) 1 calc R U P A 2
C3A C 0.6606(8) 0.7568(7) 0.1294(17) 0.140(9) Uiso 0.344(8) 1 d D . P A 2
H3AA H 0.642409 0.777821 0.172170 0.168 Uiso 0.344(8) 1 calc R U P A 2
H3AB H 0.685701 0.774471 0.096480 0.168 Uiso 0.344(8) 1 calc R U P A 2
C2A C 0.6294(10) 0.7295(11) 0.057(3) 0.180(5) Uiso 0.344(8) 1 d D . P A 2
H2AA H 0.621190 0.701387 0.094563 0.215 Uiso 0.344(8) 1 calc R U P A 2
H2AB H 0.652346 0.718640 0.007863 0.215 Uiso 0.344(8) 1 calc R U P A 2

loop_
_atom_site_aniso_label
_atom_site_aniso_U_11
_atom_site_aniso_U_22
_atom_site_aniso_U_33
_atom_site_aniso_U_23
_atom_site_aniso_U_13
_atom_site_aniso_U_12
S1 0.0345(5) 0.0367(5) 0.0508(6) 0.0029(4) -0.0037(4) -0.0092(3)
C11 0.0260(16) 0.0403(19) 0.048(2) -0.0062(16) -0.0061(15) 0.0036(14)
C12 0.0263(18) 0.070(3) 0.052(3) -0.002(2) -0.0008(17) 0.0103(17)
C13 0.034(2) 0.107(4) 0.052(3) -0.012(3) -0.0017(19) 0.022(2)
C14 0.050(3) 0.073(3) 0.078(4) -0.032(3) -0.015(2) 0.023(2)
C15 0.039(2) 0.046(2) 0.086(4) -0.022(2) -0.020(2) 0.0101(17)
C16 0.0313(18) 0.0380(19) 0.062(3) -0.0116(18) -0.0119(17) 0.0030(14)
C17 0.043(2) 0.095(4) 0.057(3) 0.022(3) 0.010(2) -0.002(2)
C18 0.039(2) 0.0301(18) 0.082(3) 0.0002(19) -0.009(2) -0.0038(15)
C21 0.0302(17) 0.0395(19) 0.052(2) -0.0010(17) 0.0021(16) -0.0104(14)
C22 0.037(2) 0.054(2) 0.067(3) -0.018(2) 0.0037(19) -0.0084(17)
C23 0.039(2) 0.062(3) 0.080(3) -0.019(2) 0.001(2) 0.0027(18)
C24 0.032(2) 0.077(3) 0.070(3) -0.014(2) -0.0036(19) -0.0020(19)
C25 0.034(2) 0.073(3) 0.065(3) -0.026(2) -0.0053(19) -0.0008(18)
C26 0.0335(19) 0.053(2) 0.062(3) -0.014(2) -0.0012(18) -0.0047(16)
C31 0.0255(15) 0.0309(17) 0.045(2) 0.0023(15) 0.0005(14) -0.0056(12)
C32 0.0263(16) 0.0285(16) 0.045(2) 0.0037(14) -0.0008(14) -0.0067(12)
C33 0.0294(16) 0.0296(17) 0.047(2) -0.0021(15) 0.0018(15) -0.0057(13)
C34 0.0289(16) 0.0316(17) 0.047(2) 0.0037(15) -0.0006(15) -0.0019(13)
C35 0.0297(16) 0.0351(17) 0.040(2) -0.0014(15) 0.0013(14) -0.0040(13)
C36 0.0310(17) 0.0294(16) 0.046(2) -0.0001(15) 0.0014(15) -0.0045(13)
C41 0.0338(18) 0.0339(18) 0.045(2) 0.0037(15) -0.0015(16) -0.0009(14)
C42 0.046(2) 0.0361(19) 0.052(2) 0.0027(17) -0.0058(18) -0.0011(15)
C43 0.052(2) 0.038(2) 0.066(3) 0.0037(19) -0.012(2) 0.0096(17)
C44 0.054(2) 0.047(2) 0.061(3) 0.006(2) -0.015(2) 0.0110(18)
C45 0.047(2) 0.044(2) 0.047(2) 0.0020(17) -0.0089(18) 0.0058(16)
C46 0.0334(18) 0.0407(19) 0.042(2) 0.0017(16) -0.0022(15) 0.0011(14)
C47 0.0321(17) 0.0391(18) 0.041(2) 0.0002(15) -0.0023(15) -0.0016(14)
C48 0.0380(19) 0.0411(19) 0.049(2) -0.0048(17) -0.0038(17) 0.0017(15)
C49 0.044(2) 0.057(2) 0.048(2) -0.0066(19) -0.0099(18) -0.0005(17)
C50 0.047(2) 0.054(2) 0.053(3) 0.0023(19) -0.0165(19) 0.0084(17)
B1 0.0281(18) 0.0328(19) 0.046(2) 0.0015(17) -0.0004(17) -0.0067(15)

_geom_special_details            
;
 All esds (except the esd in the dihedral angle between two l.s. planes)
 are estimated using the full covariance matrix.  The cell esds are taken
 into account individually in the estimation of esds in distances, angles
 and torsion angles; correlations between esds in cell parameters are only
 used when they are defined by crystal symmetry.  An approximate (isotropic)
 treatment of cell esds is used for estimating esds involving l.s. planes.
;

loop_
_geom_bond_atom_site_label_1
_geom_bond_atom_site_label_2
_geom_bond_distance
_geom_bond_site_symmetry_2
_geom_bond_publ_flag
S1 C21 1.769(4) . ?
S1 C18 1.795(4) . ?
S1 B1 2.228(4) . ?
C11 C16 1.399(5) . ?
C11 C12 1.401(6) . ?
C11 B1 1.599(5) . ?
C12 C13 1.405(6) . ?
C12 C17 1.502(6) . ?
C13 C14 1.370(7) . ?
C13 H13 0.9500 . ?
C14 C15 1.360(7) . ?
C14 H14 0.9500 . ?
C15 C16 1.392(5) . ?
C15 H15 0.9500 . ?
C16 C18 1.490(6) . ?
C17 H17A 0.9800 . ?
C17 H17B 0.9800 . ?
C17 H17C 0.9800 . ?
C18 H18A 0.9900 . ?
C18 H18B 0.9900 . ?
C21 C26 1.369(5) . ?
C21 C22 1.396(5) . ?
C22 C23 1.376(6) . ?
C22 H22 0.9500 . ?
C23 C24 1.362(6) . ?
C23 H23 0.9500 . ?
C24 C25 1.362(6) . ?
C24 H24 0.9500 . ?
C25 C26 1.376(5) . ?
C25 H25 0.9500 . ?
C26 H26 0.9500 . ?
C31 C36 1.396(5) . ?
C31 C32 1.424(5) . ?
C31 B1 1.587(5) 9_666 ?
C32 C33 1.409(5) . ?
C32 B1 1.586(5) . ?
C33 C34 1.375(5) . ?
C33 H33 0.9500 . ?
C34 C35 1.419(5) . ?
C34 C41 1.485(4) . ?
C35 C36 1.380(5) . ?
C35 C47 1.469(5) . ?
C36 H36 0.9500 . ?
C41 C42 1.362(5) . ?
C41 C46 1.406(5) . ?
C42 C43 1.415(5) . ?
C42 H42 0.9500 . ?
C43 C44 1.366(6) . ?
C43 H43 0.9500 . ?
C44 C45 1.422(5) . ?
C44 H44 0.9500 . ?
C45 C46 1.392(5) . ?
C45 C50 1.417(6) . ?
C46 C47 1.418(5) . ?
C47 C48 1.376(5) . ?
C48 C49 1.424(5) . ?
C48 H48 0.9500 . ?
C49 C50 1.374(6) . ?
C49 H49 0.9500 . ?
C50 H50 0.9500 . ?
C1S C2S 1.544(7) . ?
C1S H1SA 0.9800 . ?
C1S H1SB 0.9800 . ?
C1S H1SC 0.9800 . ?
C2S C3S 1.543(9) . ?
C2S H2SA 0.9900 . ?
C2S H2SB 0.9900 . ?
C3S C4S 1.560(9) . ?
C3S H3SA 0.9900 . ?
C3S H3SB 0.9900 . ?
C4S C5S 1.562(8) . ?
C4S H4SA 0.9900 . ?
C4S H4SB 0.9900 . ?
C5S C6S 1.558(8) . ?
C5S H5SA 0.9900 . ?
C5S H5SB 0.9900 . ?
C6S H6SA 0.9800 . ?
C6S H6SB 0.9800 . ?
C6S H6SC 0.9800 . ?
C1A C2A 1.555(9) . ?
C1A H1AA 0.9800 . ?
C1A H1AB 0.9800 . ?
C1A H1AC 0.9800 . ?
C4A C5A 1.563(9) . ?
C4A C3A 1.565(9) . ?
C4A H4AA 0.9900 . ?
C4A H4AB 0.9900 . ?
C5A C6A 1.547(9) . ?
C5A H5AA 0.9900 . ?
C5A H5AB 0.9900 . ?
C6A H6AA 0.9800 . ?
C6A H6AB 0.9800 . ?
C6A H6AC 0.9800 . ?
C3A C2A 1.554(9) . ?
C3A H3AA 0.9900 . ?
C3A H3AB 0.9900 . ?
C2A H2AA 0.9900 . ?
C2A H2AB 0.9900 . ?

loop_
_geom_angle_atom_site_label_1
_geom_angle_atom_site_label_2
_geom_angle_atom_site_label_3
_geom_angle
_geom_angle_site_symmetry_1
_geom_angle_site_symmetry_3
_geom_angle_publ_flag
C21 S1 C18 103.76(18) . . ?
C21 S1 B1 106.97(16) . . ?
C18 S1 B1 91.06(17) . . ?
C16 C11 C12 116.9(3) . . ?
C16 C11 B1 120.2(3) . . ?
C12 C11 B1 122.9(3) . . ?
C11 C12 C13 119.4(4) . . ?
C11 C12 C17 120.0(4) . . ?
C13 C12 C17 120.6(4) . . ?
C14 C13 C12 121.6(5) . . ?
C14 C13 H13 119.2 . . ?
C12 C13 H13 119.2 . . ?
C15 C14 C13 120.1(4) . . ?
C15 C14 H14 119.9 . . ?
C13 C14 H14 119.9 . . ?
C14 C15 C16 119.1(4) . . ?
C14 C15 H15 120.4 . . ?
C16 C15 H15 120.4 . . ?
C15 C16 C11 122.8(4) . . ?
C15 C16 C18 120.0(4) . . ?
C11 C16 C18 117.2(3) . . ?
C12 C17 H17A 109.5 . . ?
C12 C17 H17B 109.5 . . ?
H17A C17 H17B 109.5 . . ?
C12 C17 H17C 109.5 . . ?
H17A C17 H17C 109.5 . . ?
H17B C17 H17C 109.5 . . ?
C16 C18 S1 110.1(3) . . ?
C16 C18 H18A 109.6 . . ?
S1 C18 H18A 109.6 . . ?
C16 C18 H18B 109.6 . . ?
S1 C18 H18B 109.6 . . ?
H18A C18 H18B 108.2 . . ?
C26 C21 C22 119.0(3) . . ?
C26 C21 S1 125.1(3) . . ?
C22 C21 S1 115.8(3) . . ?
C23 C22 C21 120.3(4) . . ?
C23 C22 H22 119.9 . . ?
C21 C22 H22 119.9 . . ?
C24 C23 C22 119.3(4) . . ?
C24 C23 H23 120.4 . . ?
C22 C23 H23 120.4 . . ?
C23 C24 C25 120.8(4) . . ?
C23 C24 H24 119.6 . . ?
C25 C24 H24 119.6 . . ?
C24 C25 C26 120.3(4) . . ?
C24 C25 H25 119.9 . . ?
C26 C25 H25 119.9 . . ?
C21 C26 C25 120.0(4) . . ?
C21 C26 H26 120.0 . . ?
C25 C26 H26 120.0 . . ?
C36 C31 C32 119.6(3) . . ?
C36 C31 B1 119.9(3) . 9_666 ?
C32 C31 B1 120.4(3) . 9_666 ?
C33 C32 C31 118.5(3) . . ?
C33 C32 B1 120.6(3) . . ?
C31 C32 B1 120.8(3) . . ?
C34 C33 C32 121.2(3) . . ?
C34 C33 H33 119.4 . . ?
C32 C33 H33 119.4 . . ?
C33 C34 C35 120.0(3) . . ?
C33 C34 C41 132.2(3) . . ?
C35 C34 C41 107.8(3) . . ?
C36 C35 C34 119.5(3) . . ?
C36 C35 C47 132.1(3) . . ?
C34 C35 C47 108.4(3) . . ?
C35 C36 C31 121.1(3) . . ?
C35 C36 H36 119.4 . . ?
C31 C36 H36 119.4 . . ?
C42 C41 C46 118.5(3) . . ?
C42 C41 C34 135.4(3) . . ?
C46 C41 C34 106.0(3) . . ?
C41 C42 C43 118.5(4) . . ?
C41 C42 H42 120.8 . . ?
C43 C42 H42 120.8 . . ?
C44 C43 C42 122.8(4) . . ?
C44 C43 H43 118.6 . . ?
C42 C43 H43 118.6 . . ?
C43 C44 C45 120.2(3) . . ?
C43 C44 H44 119.9 . . ?
C45 C44 H44 119.9 . . ?
C46 C45 C50 116.6(3) . . ?
C46 C45 C44 115.4(3) . . ?
C50 C45 C44 128.0(3) . . ?
C45 C46 C41 124.6(3) . . ?
C45 C46 C47 123.7(3) . . ?
C41 C46 C47 111.7(3) . . ?
C48 C47 C46 118.5(3) . . ?
C48 C47 C35 135.5(3) . . ?
C46 C47 C35 106.0(3) . . ?
C47 C48 C49 118.7(3) . . ?
C47 C48 H48 120.7 . . ?
C49 C48 H48 120.7 . . ?
C50 C49 C48 122.2(4) . . ?
C50 C49 H49 118.9 . . ?
C48 C49 H49 118.9 . . ?
C49 C50 C45 120.3(3) . . ?
C49 C50 H50 119.8 . . ?
C45 C50 H50 119.8 . . ?
C32 B1 C31 118.4(3) . 9_666 ?
C32 B1 C11 117.2(3) . . ?
C31 B1 C11 117.9(3) 9_666 . ?
C32 B1 S1 98.1(2) . . ?
C31 B1 S1 102.9(2) 9_666 . ?
C11 B1 S1 94.6(2) . . ?
C2S C1S H1SA 109.5 . . ?
C2S C1S H1SB 109.5 . . ?
H1SA C1S H1SB 109.5 . . ?
C2S C1S H1SC 109.5 . . ?
H1SA C1S H1SC 109.5 . . ?
H1SB C1S H1SC 109.5 . . ?
C3S C2S C1S 103.0(9) . . ?
C3S C2S H2SA 111.2 . . ?
C1S C2S H2SA 111.2 . . ?
C3S C2S H2SB 111.2 . . ?
C1S C2S H2SB 111.2 . . ?
H2SA C2S H2SB 109.1 . . ?
C2S C3S C4S 107.5(9) . . ?
C2S C3S H3SA 110.2 . . ?
C4S C3S H3SA 110.2 . . ?
C2S C3S H3SB 110.2 . . ?
C4S C3S H3SB 110.2 . . ?
H3SA C3S H3SB 108.5 . . ?
C3S C4S C5S 111.5(11) . . ?
C3S C4S H4SA 109.3 . . ?
C5S C4S H4SA 109.3 . . ?
C3S C4S H4SB 109.3 . . ?
C5S C4S H4SB 109.3 . . ?
H4SA C4S H4SB 108.0 . . ?
C6S C5S C4S 114.0(11) . . ?
C6S C5S H5SA 108.8 . . ?
C4S C5S H5SA 108.8 . . ?
C6S C5S H5SB 108.8 . . ?
C4S C5S H5SB 108.8 . . ?
H5SA C5S H5SB 107.7 . . ?
C5S C6S H6SA 109.5 . . ?
C5S C6S H6SB 109.5 . . ?
H6SA C6S H6SB 109.5 . . ?
C5S C6S H6SC 109.5 . . ?
H6SA C6S H6SC 109.5 . . ?
H6SB C6S H6SC 109.5 . . ?
C2A C1A H1AA 109.5 . . ?
C2A C1A H1AB 109.5 . . ?
H1AA C1A H1AB 109.5 . . ?
C2A C1A H1AC 109.5 . . ?
H1AA C1A H1AC 109.5 . . ?
H1AB C1A H1AC 109.5 . . ?
C5A C4A C3A 135.5(16) . . ?
C5A C4A H4AA 103.3 . . ?
C3A C4A H4AA 103.3 . . ?
C5A C4A H4AB 103.3 . . ?
C3A C4A H4AB 103.3 . . ?
H4AA C4A H4AB 105.2 . . ?
C6A C5A C4A 142(2) . . ?
C6A C5A H5AA 101.5 . . ?
C4A C5A H5AA 101.5 . . ?
C6A C5A H5AB 101.5 . . ?
C4A C5A H5AB 101.5 . . ?
H5AA C5A H5AB 104.6 . . ?
C5A C6A H6AA 109.5 . . ?
C5A C6A H6AB 109.5 . . ?
H6AA C6A H6AB 109.5 . . ?
C5A C6A H6AC 109.5 . . ?
H6AA C6A H6AC 109.5 . . ?
H6AB C6A H6AC 109.5 . . ?
C2A C3A C4A 96.0(15) . . ?
C2A C3A H3AA 112.6 . . ?
C4A C3A H3AA 112.6 . . ?
C2A C3A H3AB 112.6 . . ?
C4A C3A H3AB 112.6 . . ?
H3AA C3A H3AB 110.1 . . ?
C3A C2A C1A 140(2) . . ?
C3A C2A H2AA 102.2 . . ?
C1A C2A H2AA 102.2 . . ?
C3A C2A H2AB 102.2 . . ?
C1A C2A H2AB 102.2 . . ?
H2AA C2A H2AB 104.8 . . ?

loop_
_geom_torsion_atom_site_label_1
_geom_torsion_atom_site_label_2
_geom_torsion_atom_site_label_3
_geom_torsion_atom_site_label_4
_geom_torsion
_geom_torsion_site_symmetry_1
_geom_torsion_site_symmetry_2
_geom_torsion_site_symmetry_3
_geom_torsion_site_symmetry_4
_geom_torsion_publ_flag
C16 C11 C12 C13 -2.7(5) . . . . ?
B1 C11 C12 C13 178.2(3) . . . . ?
C16 C11 C12 C17 178.3(3) . . . . ?
B1 C11 C12 C17 -0.8(5) . . . . ?
C11 C12 C13 C14 0.0(6) . . . . ?
C17 C12 C13 C14 179.0(4) . . . . ?
C12 C13 C14 C15 1.9(6) . . . . ?
C13 C14 C15 C16 -0.9(6) . . . . ?
C14 C15 C16 C11 -2.0(6) . . . . ?
C14 C15 C16 C18 175.4(3) . . . . ?
C12 C11 C16 C15 3.8(5) . . . . ?
B1 C11 C16 C15 -177.1(3) . . . . ?
C12 C11 C16 C18 -173.7(3) . . . . ?
B1 C11 C16 C18 5.4(5) . . . . ?
C15 C16 C18 S1 158.6(3) . . . . ?
C11 C16 C18 S1 -23.9(4) . . . . ?
C21 S1 C18 C16 -83.1(3) . . . . ?
B1 S1 C18 C16 24.6(3) . . . . ?
C18 S1 C21 C26 3.4(4) . . . . ?
B1 S1 C21 C26 -92.1(4) . . . . ?
C18 S1 C21 C22 179.5(3) . . . . ?
B1 S1 C21 C22 84.1(3) . . . . ?
C26 C21 C22 C23 -0.7(6) . . . . ?
S1 C21 C22 C23 -177.1(4) . . . . ?
C21 C22 C23 C24 -4.7(7) . . . . ?
C22 C23 C24 C25 7.4(7) . . . . ?
C23 C24 C25 C26 -4.7(8) . . . . ?
C22 C21 C26 C25 3.5(6) . . . . ?
S1 C21 C26 C25 179.5(3) . . . . ?
C24 C25 C26 C21 -0.8(7) . . . . ?
C36 C31 C32 C33 0.6(5) . . . . ?
B1 C31 C32 C33 -176.3(3) 9_666 . . . ?
C36 C31 C32 B1 -175.1(3) . . . . ?
B1 C31 C32 B1 8.1(5) 9_666 . . . ?
C31 C32 C33 C34 -1.0(5) . . . . ?
B1 C32 C33 C34 174.7(3) . . . . ?
C32 C33 C34 C35 0.9(5) . . . . ?
C32 C33 C34 C41 -177.7(4) . . . . ?
C33 C34 C35 C36 -0.6(5) . . . . ?
C41 C34 C35 C36 178.4(3) . . . . ?
C33 C34 C35 C47 179.2(3) . . . . ?
C41 C34 C35 C47 -1.8(4) . . . . ?
C34 C35 C36 C31 0.2(5) . . . . ?
C47 C35 C36 C31 -179.5(3) . . . . ?
C32 C31 C36 C35 -0.2(5) . . . . ?
B1 C31 C36 C35 176.6(3) 9_666 . . . ?
C33 C34 C41 C42 -0.1(7) . . . . ?
C35 C34 C41 C42 -178.9(4) . . . . ?
C33 C34 C41 C46 179.3(4) . . . . ?
C35 C34 C41 C46 0.5(4) . . . . ?
C46 C41 C42 C43 -0.9(6) . . . . ?
C34 C41 C42 C43 178.5(4) . . . . ?
C41 C42 C43 C44 0.5(6) . . . . ?
C42 C43 C44 C45 0.7(7) . . . . ?
C43 C44 C45 C46 -1.5(6) . . . . ?
C43 C44 C45 C50 178.4(4) . . . . ?
C50 C45 C46 C41 -178.7(4) . . . . ?
C44 C45 C46 C41 1.2(6) . . . . ?
C50 C45 C46 C47 0.6(6) . . . . ?
C44 C45 C46 C47 -179.4(4) . . . . ?
C42 C41 C46 C45 0.0(6) . . . . ?
C34 C41 C46 C45 -179.6(4) . . . . ?
C42 C41 C46 C47 -179.4(3) . . . . ?
C34 C41 C46 C47 1.0(4) . . . . ?
C45 C46 C47 C48 -1.2(6) . . . . ?
C41 C46 C47 C48 178.2(3) . . . . ?
C45 C46 C47 C35 178.5(3) . . . . ?
C41 C46 C47 C35 -2.1(4) . . . . ?
C36 C35 C47 C48 1.8(7) . . . . ?
C34 C35 C47 C48 -178.0(4) . . . . ?
C36 C35 C47 C46 -177.8(4) . . . . ?
C34 C35 C47 C46 2.4(4) . . . . ?
C46 C47 C48 C49 0.8(5) . . . . ?
C35 C47 C48 C49 -178.8(4) . . . . ?
C47 C48 C49 C50 0.2(6) . . . . ?
C48 C49 C50 C45 -0.9(7) . . . . ?
C46 C45 C50 C49 0.5(6) . . . . ?
C44 C45 C50 C49 -179.5(4) . . . . ?
C33 C32 B1 C31 176.5(3) . . . 9_666 ?
C31 C32 B1 C31 -7.9(5) . . . 9_666 ?
C33 C32 B1 C11 25.4(5) . . . . ?
C31 C32 B1 C11 -159.1(3) . . . . ?
C33 C32 B1 S1 -74.0(3) . . . . ?
C31 C32 B1 S1 101.5(3) . . . . ?
C16 C11 B1 C32 -90.2(4) . . . . ?
C12 C11 B1 C32 88.9(4) . . . . ?
C16 C11 B1 C31 118.6(4) . . . 9_666 ?
C12 C11 B1 C31 -62.4(4) . . . 9_666 ?
C16 C11 B1 S1 11.3(3) . . . . ?
C12 C11 B1 S1 -169.6(3) . . . . ?
C1S C2S C3S C4S -175.3(12) . . . . ?
C2S C3S C4S C5S -170.9(13) . . . . ?
C3S C4S C5S C6S -57.2(17) . . . . ?
C3A C4A C5A C6A -124(3) . . . . ?
C5A C4A C3A C2A -22(3) . . . . ?
C4A C3A C2A C1A 155(4) . . . . ?

_refine_diff_density_max         0.477
_refine_diff_density_min         -0.482
_refine_diff_density_rms         0.063

_shelx_res_file                  
;
TITL wa3433=HRK28 in I4(1)/a at 100K
    fin.res
    created by SHELXL-2018/3 at 12:16:53 on 26-Jul-2023
CELL 0.71073 28.7061 28.7061 13.725 90 90 90
ZERR 8 0.00066 0.00066 0.00124 0 0 0
LATT 2
SYMM 0.5-X,-Y,0.5+Z
SYMM 0.75-Y,0.25+X,0.25+Z
SYMM 0.75+Y,0.75-X,0.75+Z
SFAC C H B S
UNIT 576 560 16 16

SIZE 0.1 0.16 0.26
REM yellow block
TEMP -173

SADI 0.01 C2S C1S C3S C2S C4S C3S C5S C4S C6S C5S C2A C1A C3A C2A =
  C4A C3A C5A C4A C6A C5A
DFIX 1.54 0.01 C1S C2S
EADP C2A C4S
EADP C2S C5A

ACTA
L.S. 20
PLAN 10
CONF
BOND $H
FMAP 2

WGHT    0.112500   14.793302
FVAR       0.05574   0.65639
S1    4    0.552136    0.590518    0.457416    11.00000    0.03445    0.03674 =
         0.05084    0.00289   -0.00366   -0.00921
C11   1    0.501886    0.584688    0.635608    11.00000    0.02596    0.04035 =
         0.04837   -0.00624   -0.00611    0.00357
C12   1    0.482328    0.575111    0.726950    11.00000    0.02634    0.06997 =
         0.05221   -0.00178   -0.00085    0.01031
C13   1    0.479802    0.610674    0.797103    11.00000    0.03446    0.10711 =
         0.05190   -0.01173   -0.00170    0.02150
AFIX  43
H13   2    0.466501    0.604064    0.858956    11.00000   -1.20000
AFIX   0
C14   1    0.496063    0.654657    0.778450    11.00000    0.04953    0.07349 =
         0.07763   -0.03184   -0.01463    0.02345
AFIX  43
H14   2    0.494815    0.677830    0.827797    11.00000   -1.20000
AFIX   0
C15   1    0.513986    0.665192    0.689410    11.00000    0.03855    0.04649 =
         0.08626   -0.02217   -0.01961    0.01010
AFIX  43
H15   2    0.524896    0.695751    0.675803    11.00000   -1.20000
AFIX   0
C16   1    0.516130    0.630586    0.618459    11.00000    0.03132    0.03804 =
         0.06154   -0.01165   -0.01188    0.00305
C17   1    0.464964    0.526977    0.749752    11.00000    0.04265    0.09512 =
         0.05689    0.02225    0.00959   -0.00209
AFIX 137
H17A  2    0.491240    0.507209    0.768952    11.00000   -1.50000
H17B  2    0.449908    0.513777    0.691921    11.00000   -1.50000
H17C  2    0.442415    0.528537    0.803262    11.00000   -1.50000
AFIX   0
C18   1    0.532279    0.642208    0.518190    11.00000    0.03910    0.03007 =
         0.08190    0.00016   -0.00924   -0.00378
AFIX  23
H18A  2    0.557957    0.665170    0.521661    11.00000   -1.20000
H18B  2    0.506373    0.656326    0.480836    11.00000   -1.20000
AFIX   0
C21   1    0.610137    0.583945    0.498809    11.00000    0.03024    0.03948 =
         0.05227   -0.00104    0.00214   -0.01037
C22   1    0.634131    0.545356    0.462567    11.00000    0.03651    0.05423 =
         0.06683   -0.01840    0.00366   -0.00842
AFIX  43
H22   2    0.619607    0.525496    0.416276    11.00000   -1.20000
AFIX   0
C23   1    0.678735    0.535966    0.493622    11.00000    0.03856    0.06215 =
         0.08003   -0.01911    0.00126    0.00265
AFIX  43
H23   2    0.694251    0.508491    0.472751    11.00000   -1.20000
AFIX   0
C24   1    0.700387    0.566486    0.554593    11.00000    0.03170    0.07654 =
         0.06990   -0.01431   -0.00361   -0.00204
AFIX  43
H24   2    0.732343    0.562142    0.570127    11.00000   -1.20000
AFIX   0
C25   1    0.676758    0.603175    0.593568    11.00000    0.03436    0.07290 =
         0.06527   -0.02555   -0.00526   -0.00081
AFIX  43
H25   2    0.691615    0.622838    0.639764    11.00000   -1.20000
AFIX   0
C26   1    0.631449    0.611876    0.566300    11.00000    0.03355    0.05343 =
         0.06246   -0.01425   -0.00122   -0.00468
AFIX  43
H26   2    0.614960    0.637257    0.594297    11.00000   -1.20000
AFIX   0
C31   1    0.459970    0.497362    0.425597    11.00000    0.02545    0.03087 =
         0.04481    0.00225    0.00051   -0.00560
C32   1    0.465213    0.539424    0.479499    11.00000    0.02626    0.02853 =
         0.04475    0.00368   -0.00080   -0.00669
C33   1    0.433839    0.576169    0.461599    11.00000    0.02941    0.02955 =
         0.04714   -0.00212    0.00181   -0.00570
AFIX  43
H33   2    0.436629    0.604259    0.497729    11.00000   -1.20000
AFIX   0
C34   1    0.399246    0.572141    0.392797    11.00000    0.02893    0.03160 =
         0.04679    0.00367   -0.00062   -0.00190
C35   1    0.394227    0.530140    0.339323    11.00000    0.02967    0.03510 =
         0.03980   -0.00143    0.00128   -0.00396
C36   1    0.424521    0.493689    0.356350    11.00000    0.03096    0.02937 =
         0.04604   -0.00007    0.00143   -0.00454
AFIX  43
H36   2    0.421194    0.465623    0.320339    11.00000   -1.20000
AFIX   0
C41   1    0.363244    0.605249    0.357652    11.00000    0.03381    0.03394 =
         0.04548    0.00373   -0.00152   -0.00091
C42   1    0.351117    0.649971    0.378850    11.00000    0.04562    0.03614 =
         0.05207    0.00271   -0.00583   -0.00109
AFIX  43
H42   2    0.367127    0.666952    0.427925    11.00000   -1.20000
AFIX   0
C43   1    0.314114    0.670571    0.326091    11.00000    0.05222    0.03833 =
         0.06568    0.00371   -0.01219    0.00960
AFIX  43
H43   2    0.305767    0.701861    0.340349    11.00000   -1.20000
AFIX   0
C44   1    0.289883    0.647345    0.255498    11.00000    0.05429    0.04655 =
         0.06123    0.00642   -0.01534    0.01097
AFIX  43
H44   2    0.265511    0.662673    0.221370    11.00000   -1.20000
AFIX   0
C45   1    0.301044    0.600285    0.232956    11.00000    0.04687    0.04403 =
         0.04730    0.00195   -0.00890    0.00579
C46   1    0.338025    0.581417    0.285340    11.00000    0.03343    0.04068 =
         0.04175    0.00174   -0.00220    0.00112
C47   1    0.354546    0.535271    0.272594    11.00000    0.03208    0.03912 =
         0.04080    0.00024   -0.00235   -0.00157
C48   1    0.332396    0.507066    0.206071    11.00000    0.03800    0.04106 =
         0.04861   -0.00481   -0.00375    0.00175
AFIX  43
H48   2    0.342321    0.475842    0.196319    11.00000   -1.20000
AFIX   0
C49   1    0.294305    0.525620    0.152153    11.00000    0.04351    0.05749 =
         0.04769   -0.00656   -0.00993   -0.00050
AFIX  43
H49   2    0.278850    0.506220    0.106329    11.00000   -1.20000
AFIX   0
C50   1    0.279164    0.570643    0.164201    11.00000    0.04700    0.05364 =
         0.05325    0.00231   -0.01652    0.00838
AFIX  43
H50   2    0.253905    0.581970    0.126269    11.00000   -1.20000
AFIX   0
B1    3    0.507527    0.546111    0.552418    11.00000    0.02807    0.03285 =
         0.04568    0.00147   -0.00044   -0.00668

PART 1
C1S   1    0.653815    0.633217    0.248528    21.00000    0.09268
AFIX 137
H1SA  2    0.673422    0.606640    0.230455    21.00000   -1.50000
H1SB  2    0.621370    0.626600    0.231150    21.00000   -1.50000
H1SC  2    0.656082    0.638570    0.318888    21.00000   -1.50000
AFIX   0
C2S   1    0.670467    0.677080    0.193530    21.00000    0.13860
AFIX  23
H2SA  2    0.681498    0.701309    0.239385    21.00000   -1.20000
H2SB  2    0.695819    0.669475    0.147288    21.00000   -1.20000
AFIX   0
C3S   1    0.626226    0.693088    0.139232    21.00000    0.09976
AFIX  23
H3SA  2    0.601917    0.702506    0.186454    21.00000   -1.20000
H3SB  2    0.613813    0.667382    0.098757    21.00000   -1.20000
AFIX   0
C4S   1    0.640024    0.735232    0.073582    21.00000    0.17952
AFIX  23
H4SA  2    0.660804    0.724325    0.020728    21.00000   -1.20000
H4SB  2    0.657396    0.758302    0.113010    21.00000   -1.20000
AFIX   0
C5S   1    0.596209    0.759064    0.028121    21.00000    0.11335
AFIX  23
H5SA  2    0.577139    0.772491    0.081256    21.00000   -1.20000
H5SB  2    0.606575    0.785059   -0.014030    21.00000   -1.20000
AFIX   0
C6S   1    0.565153    0.725585   -0.033166    21.00000    0.11925
AFIX 137
H6SA  2    0.583107    0.713658   -0.088536    21.00000   -1.50000
H6SB  2    0.537837    0.742536   -0.057194    21.00000   -1.50000
H6SC  2    0.554973    0.699496    0.007670    21.00000   -1.50000
AFIX   0

PART 0
PART 2
C1A   1    0.585072    0.736957   -0.006598   -21.00000    0.06861
AFIX 137
H1AA  2    0.594123    0.748482   -0.071088   -21.00000   -1.50000
H1AB  2    0.564659    0.759758    0.025046   -21.00000   -1.50000
H1AC  2    0.568496    0.707301   -0.013607   -21.00000   -1.50000
AFIX   0
C4A   1    0.679305    0.712963    0.184716   -21.00000    0.07349
AFIX  23
H4AA  2    0.711340    0.709378    0.159074   -21.00000   -1.20000
H4AB  2    0.683219    0.724268    0.252368   -21.00000   -1.20000
AFIX   0
C5A   1    0.662614    0.661548    0.198604   -21.00000    0.13860
AFIX  23
H5AA  2    0.633979    0.661079    0.158417   -21.00000   -1.20000
H5AB  2    0.685906    0.644290    0.159528   -21.00000   -1.20000
AFIX   0
C6A   1    0.650549    0.625436    0.278404   -21.00000    0.06453
AFIX 137
H6AA  2    0.632134    0.600152    0.249797   -21.00000   -1.50000
H6AB  2    0.632500    0.640583    0.330074   -21.00000   -1.50000
H6AC  2    0.679371    0.612703    0.305884   -21.00000   -1.50000
AFIX   0
C3A   1    0.660606    0.756826    0.129436   -21.00000    0.13962
AFIX  23
H3AA  2    0.642409    0.777821    0.172170   -21.00000   -1.20000
H3AB  2    0.685701    0.774471    0.096480   -21.00000   -1.20000
AFIX   0
C2A   1    0.629396    0.729549    0.056630   -21.00000    0.17952
AFIX  23
H2AA  2    0.621190    0.701387    0.094563   -21.00000   -1.20000
H2AB  2    0.652346    0.718640    0.007863   -21.00000   -1.20000
AFIX   0
HKLF 4


REM  wa3433=HRK28 in I4(1)/a at 100K
REM wR2 = 0.2245, GooF = S = 1.048, Restrained GooF = 1.049 for all data
REM R1 = 0.0733 for 3408 Fo > 4sig(Fo) and 0.1174 for all 5366 data
REM 341 parameters refined using 46 restraints

END

WGHT      0.1110     15.2105

REM Highest difference peak  0.477,  deepest hole -0.482,  1-sigma level  0.063
Q1    1   0.5882  0.8273  0.0007  11.00000  0.05    0.48
Q2    1   0.6115  0.6289  0.2039  11.00000  0.05    0.45
Q3    1   0.6300  0.5782  0.4150  11.00000  0.05    0.44
Q4    1   0.6655  0.6516  0.2253  11.00000  0.05    0.40
Q5    1   0.6791  0.5679  0.4290  11.00000  0.05    0.38
Q6    1   0.6283  0.6144  0.2463  11.00000  0.05    0.34
Q7    1   0.6203  0.7713  0.0567  11.00000  0.05    0.32
Q8    1   0.6522  0.7711  0.1131  11.00000  0.05    0.32
Q9    1   0.5535  0.7505 -0.0029  11.00000  0.05    0.31
Q10   1   0.6513  0.7287  0.0898  11.00000  0.05    0.31
;
_shelx_res_checksum              59556
####################################################################### 
# 
# This file contains crystal structure data downloaded from the 
# Cambridge Structural Database (CSD) hosted by the Cambridge 
# Crystallographic Data Centre (CCDC).
# 
# Full information about CCDC data access policies and citation 
# guidelines are available at http://www.ccdc.cam.ac.uk/access/V1 
# 
# Audit and citation data items may have been added by the CCDC. 
# Please retain this information to preserve the provenance of 
# this file and to allow appropriate attribution of the data. 
# 
#######################################################################

data_compd_cis-1b
_database_code_depnum_ccdc_archive 'CCDC 2387656'
loop_
_audit_author_name
_audit_author_address
'Hiroki Narita'
;Nagoya University
Japan
;
_audit_update_record             
;
2024-09-29 deposited with the CCDC.	2025-04-11 downloaded from the CCDC.
;

_audit_creation_method           SHELXL-2018/1
_shelx_SHELXL_version_number     2018/1
_chemical_name_systematic        ?
_chemical_name_common            ?
_chemical_melting_point          ?
_chemical_formula_moiety         'C42 H32 B2 F6 S2'
_chemical_formula_sum            'C42 H32 B2 F6 S2'
_chemical_formula_weight         736.41

loop_
_atom_type_symbol
_atom_type_description
_atom_type_scat_dispersion_real
_atom_type_scat_dispersion_imag
_atom_type_scat_source
C C 0.0033 0.0016 'International Tables Vol C Tables 4.2.6.8 and 6.1.1.4'
H H 0.0000 0.0000 'International Tables Vol C Tables 4.2.6.8 and 6.1.1.4'
B B 0.0013 0.0007 'International Tables Vol C Tables 4.2.6.8 and 6.1.1.4'
F F 0.0171 0.0103 'International Tables Vol C Tables 4.2.6.8 and 6.1.1.4'
S S 0.1246 0.1234 'International Tables Vol C Tables 4.2.6.8 and 6.1.1.4'

_space_group_crystal_system      triclinic
_space_group_IT_number           2
_space_group_name_H-M_alt        'P -1'
_space_group_name_Hall           '-P 1'

_shelx_space_group_comment       
;
The symmetry employed for this shelxl refinement is uniquely defined
by the following loop, which should always be used as a source of
symmetry information in preference to the above space-group names.
They are only intended as comments.
;

loop_
_space_group_symop_operation_xyz
'x, y, z'
'-x, -y, -z'

_cell_length_a                   13.4613(4)
_cell_length_b                   15.9611(4)
_cell_length_c                   18.0475(5)
_cell_angle_alpha                88.617(2)
_cell_angle_beta                 74.222(2)
_cell_angle_gamma                75.940(2)
_cell_volume                     3616.09(18)
_cell_formula_units_Z            4
_cell_measurement_temperature    123(2)
_cell_measurement_reflns_used    12312
_cell_measurement_theta_min      2.6380
_cell_measurement_theta_max      29.9070

_exptl_crystal_description       plate
_exptl_crystal_colour            colorless
_exptl_crystal_density_meas      ?
_exptl_crystal_density_method    ?
_exptl_crystal_density_diffrn    1.353
_exptl_crystal_F_000             1520
_exptl_transmission_factor_min   ?
_exptl_transmission_factor_max   ?
_exptl_crystal_size_max          0.100
_exptl_crystal_size_mid          0.050
_exptl_crystal_size_min          0.010
_exptl_absorpt_coefficient_mu    0.209
_shelx_estimated_absorpt_T_min   0.979
_shelx_estimated_absorpt_T_max   0.998
_exptl_absorpt_correction_type   multi-scan
_exptl_absorpt_correction_T_min  0.83105
_exptl_absorpt_correction_T_max  1.00000
_exptl_absorpt_process_details   
;
CrysAlisPro 1.171.42.49 (Rigaku Oxford Diffraction, 2022)
Empirical absorption correction using spherical harmonics,
implemented in SCALE3 ABSPACK scaling algorithm.
;
_exptl_absorpt_special_details   
;
?
;
_diffrn_ambient_temperature      123(2)
_diffrn_radiation_wavelength     0.71073
_diffrn_radiation_type           MoK\a
_diffrn_source                   ?
_diffrn_measurement_device_type  
;
Rigaku Single Crystal X-ray diffractometer equipped with 
FR-X generator, Varimax optics, and PILATUS 200K photon 
counting detector
;
_diffrn_measurement_method       ?
_diffrn_detector_area_resol_mean ?
_diffrn_reflns_number            52878
_diffrn_reflns_av_unetI/netI     0.1086
_diffrn_reflns_av_R_equivalents  0.0650
_diffrn_reflns_limit_h_min       -18
_diffrn_reflns_limit_h_max       18
_diffrn_reflns_limit_k_min       -20
_diffrn_reflns_limit_k_max       21
_diffrn_reflns_limit_l_min       -24
_diffrn_reflns_limit_l_max       24
_diffrn_reflns_theta_min         2.327
_diffrn_reflns_theta_max         29.976
_diffrn_reflns_theta_full        25.242
_diffrn_measured_fraction_theta_max 0.899
_diffrn_measured_fraction_theta_full 0.994
_diffrn_reflns_Laue_measured_fraction_max 0.899
_diffrn_reflns_Laue_measured_fraction_full 0.994
_diffrn_reflns_point_group_measured_fraction_max 0.899
_diffrn_reflns_point_group_measured_fraction_full 0.994
_reflns_number_total             18939
_reflns_number_gt                10534
_reflns_threshold_expression     'I > 2\s(I)'
_reflns_Friedel_coverage         0.000
_reflns_Friedel_fraction_max     .
_reflns_Friedel_fraction_full    .

_reflns_special_details          
;
 Reflections were merged by SHELXL according to the crystal
 class for the calculation of statistics and refinement.
 
 _reflns_Friedel_fraction is defined as the number of unique
 Friedel pairs measured divided by the number that would be
 possible theoretically, ignoring centric projections and
 systematic absences.
;

_computing_data_collection       ?
_computing_cell_refinement       ?
_computing_data_reduction        ?
_computing_structure_solution    'SHELXT 2018/2 (Sheldrick, 2018)'
_computing_structure_refinement  'SHELXL-2018/1 (Sheldrick, 2018)'
_computing_molecular_graphics    ?
_computing_publication_material  ?
_refine_special_details          ?
_refine_ls_structure_factor_coef Fsqd
_refine_ls_matrix_type           full
_refine_ls_weighting_scheme      calc
_refine_ls_weighting_details     
'w=1/[\s^2^(Fo^2^)+(0.0727P)^2^+0.0101P] where P=(Fo^2^+2Fc^2^)/3'
_atom_sites_solution_primary     ?
_atom_sites_solution_secondary   ?
_atom_sites_solution_hydrogens   geom
_refine_ls_hydrogen_treatment    constr
_refine_ls_extinction_method     none
_refine_ls_extinction_coef       .
_refine_ls_number_reflns         18939
_refine_ls_number_parameters     969
_refine_ls_number_restraints     36
_refine_ls_R_factor_all          0.1367
_refine_ls_R_factor_gt           0.0641
_refine_ls_wR_factor_ref         0.1615
_refine_ls_wR_factor_gt          0.1371
_refine_ls_goodness_of_fit_ref   1.022
_refine_ls_restrained_S_all      1.022
_refine_ls_shift/su_max          0.000
_refine_ls_shift/su_mean         0.000

loop_
_atom_site_label
_atom_site_type_symbol
_atom_site_fract_x
_atom_site_fract_y
_atom_site_fract_z
_atom_site_U_iso_or_equiv
_atom_site_adp_type
_atom_site_occupancy
_atom_site_site_symmetry_order
_atom_site_calc_flag
_atom_site_refinement_flags_posn
_atom_site_refinement_flags_adp
_atom_site_refinement_flags_occupancy
_atom_site_disorder_assembly
_atom_site_disorder_group
B1 B 0.2629(2) 0.73578(19) 0.44910(17) 0.0271(7) Uani 1 1 d . . . . .
S1 S 0.11503(6) 0.85733(4) 0.46234(4) 0.03177(17) Uani 1 1 d . . . . .
B2 B 0.4288(2) 0.78413(18) 0.31427(17) 0.0254(6) Uani 1 1 d . . . . .
S2 S 0.34319(6) 0.90649(4) 0.28512(4) 0.03082(17) Uani 1 1 d . . . . .
C1 C 0.3489(2) 0.78047(15) 0.46427(14) 0.0249(6) Uani 1 1 d . . . . .
C2 C 0.4256(2) 0.80423(15) 0.40160(14) 0.0251(6) Uani 1 1 d . . . . .
C3 C 0.4982(2) 0.84642(17) 0.41859(16) 0.0320(6) Uani 1 1 d . . . . .
H3 H 0.550526 0.862011 0.377399 0.038 Uiso 1 1 calc R U . . .
C4 C 0.4950(2) 0.86575(19) 0.49408(16) 0.0364(7) Uani 1 1 d . . . . .
H4 H 0.543404 0.895737 0.503837 0.044 Uiso 1 1 calc R U . . .
C5 C 0.4209(2) 0.84118(17) 0.55542(16) 0.0330(6) Uani 1 1 d . . . . .
H5 H 0.418909 0.853523 0.607119 0.040 Uiso 1 1 calc R U . . .
C6 C 0.3503(2) 0.79845(16) 0.53977(15) 0.0281(6) Uani 1 1 d . . . . .
H6 H 0.300943 0.780624 0.581668 0.034 Uiso 1 1 calc R U . . .
C7 C 0.35861(19) 0.71976(15) 0.30188(14) 0.0227(5) Uani 1 1 d . . . . .
C8 C 0.2770(2) 0.70251(15) 0.36354(14) 0.0246(6) Uani 1 1 d . . . . .
C9 C 0.2106(2) 0.65307(16) 0.34822(15) 0.0289(6) Uani 1 1 d . . . . .
H9 H 0.156731 0.640087 0.389826 0.035 Uiso 1 1 calc R U . . .
C10 C 0.2214(2) 0.62266(16) 0.27423(16) 0.0304(6) Uani 1 1 d . . . . .
H10 H 0.172999 0.592323 0.265117 0.036 Uiso 1 1 calc R U . . .
C11 C 0.3039(2) 0.63712(16) 0.21371(15) 0.0292(6) Uani 1 1 d . . . . .
H11 H 0.313943 0.614837 0.163163 0.035 Uiso 1 1 calc R U . . .
C12 C 0.3720(2) 0.68459(15) 0.22768(14) 0.0262(6) Uani 1 1 d . . . . .
H12 H 0.428873 0.693472 0.186192 0.031 Uiso 1 1 calc R U . . .
C13 C 0.1985(2) 0.68746(16) 0.51718(14) 0.0257(6) Uani 1 1 d . . . . .
C14 C 0.0871(2) 0.71500(16) 0.54628(15) 0.0284(6) Uani 1 1 d . . . . .
C15 C 0.0303(2) 0.67402(18) 0.60653(16) 0.0336(7) Uani 1 1 d . . . . .
H15 H -0.044442 0.695697 0.626970 0.040 Uiso 1 1 calc R U . . .
C16 C 0.0840(2) 0.60120(18) 0.63634(16) 0.0351(7) Uani 1 1 d . . . . .
H16 H 0.046002 0.572743 0.677173 0.042 Uiso 1 1 calc R U . . .
C17 C 0.1927(2) 0.57038(17) 0.60640(15) 0.0303(6) Uani 1 1 d . . . . .
H17 H 0.228385 0.519814 0.626300 0.036 Uiso 1 1 calc R U . . .
C18 C 0.2517(2) 0.61195(16) 0.54732(14) 0.0266(6) Uani 1 1 d . . . . .
C19 C 0.0288(2) 0.78833(17) 0.50713(16) 0.0333(6) Uani 1 1 d . . . . .
H19 H -0.034361 0.822935 0.545648 0.040 Uiso 1 1 calc R U . . .
H19A H 0.003800 0.764216 0.467487 0.040 Uiso 1 1 calc R U . . .
C20 C 0.3702(2) 0.57596(17) 0.51656(16) 0.0340(6) Uani 1 1 d . . . . .
H20 H 0.407533 0.612882 0.535268 0.051 Uiso 1 1 calc R U . . .
H20A H 0.390026 0.574269 0.460090 0.051 Uiso 1 1 calc R U . . .
H20B H 0.389982 0.517323 0.534302 0.051 Uiso 1 1 calc R U . . .
C21 C 0.1188(2) 0.91979(16) 0.54141(15) 0.0292(6) Uani 1 1 d . . . . .
C22 C 0.1827(2) 0.97852(17) 0.52282(17) 0.0347(7) Uani 1 1 d . . . . .
H22 H 0.217428 0.985158 0.470428 0.042 Uiso 1 1 calc R U . . .
C23 C 0.1957(2) 1.02713(17) 0.58055(17) 0.0378(7) Uani 1 1 d . . . . .
H23 H 0.239324 1.066966 0.567796 0.045 Uiso 1 1 calc R U . . .
C24 C 0.1445(2) 1.01733(18) 0.65749(17) 0.0363(7) Uani 1 1 d . . . . .
C25 C 0.0793(2) 0.96020(18) 0.67630(17) 0.0372(7) Uani 1 1 d . . . . .
H25 H 0.043469 0.954592 0.728653 0.045 Uiso 1 1 calc R U . . .
C26 C 0.0665(2) 0.91079(17) 0.61797(16) 0.0320(6) Uani 1 1 d . . . . .
H26 H 0.022258 0.871394 0.630640 0.038 Uiso 1 1 calc R U . . .
C27 C 0.1629(3) 1.0678(2) 0.7191(2) 0.0519(9) Uani 1 1 d . . . . .
F1 F 0.2614(2) 1.0734(2) 0.70458(14) 0.1221(12) Uani 1 1 d . . . . .
F2 F 0.1000(2) 1.14929(12) 0.72907(12) 0.0765(7) Uani 1 1 d . . . . .
F3 F 0.13730(18) 1.03583(12) 0.78883(11) 0.0666(6) Uani 1 1 d . . . . .
C28 C 0.5403(2) 0.78234(15) 0.25158(14) 0.0243(6) Uani 1 1 d . . . . .
C29 C 0.5558(2) 0.85929(16) 0.21462(14) 0.0273(6) Uani 1 1 d . . . . .
C30 C 0.6511(2) 0.86320(19) 0.16154(15) 0.0347(7) Uani 1 1 d . . . . .
H30 H 0.658616 0.915216 0.136454 0.042 Uiso 1 1 calc R U . . .
C31 C 0.7342(2) 0.7905(2) 0.14597(16) 0.0403(7) Uani 1 1 d . . . . .
H31 H 0.799698 0.792190 0.109732 0.048 Uiso 1 1 calc R U . . .
C32 C 0.7232(2) 0.7143(2) 0.18292(16) 0.0376(7) Uani 1 1 d . . . . .
H32 H 0.781665 0.664911 0.172060 0.045 Uiso 1 1 calc R U . . .
C33 C 0.6275(2) 0.70948(17) 0.23570(15) 0.0291(6) Uani 1 1 d . . . . .
C34 C 0.4647(2) 0.93903(17) 0.23944(16) 0.0348(7) Uani 1 1 d . . . . .
H34 H 0.456093 0.973024 0.194009 0.042 Uiso 1 1 calc R U . . .
H34A H 0.480372 0.975839 0.276043 0.042 Uiso 1 1 calc R U . . .
C35 C 0.6183(2) 0.62594(17) 0.27600(17) 0.0367(7) Uani 1 1 d . . . . .
H35 H 0.575972 0.597076 0.253738 0.055 Uiso 1 1 calc R U . . .
H35A H 0.583552 0.638912 0.331098 0.055 Uiso 1 1 calc R U . . .
H35B H 0.689623 0.587934 0.269186 0.055 Uiso 1 1 calc R U . . .
C36 C 0.2985(2) 0.88366(16) 0.20560(16) 0.0313(6) Uani 1 1 d . . . . .
C37 C 0.1925(2) 0.87922(18) 0.22267(19) 0.0421(7) Uani 1 1 d . . . . .
H37 H 0.147033 0.893265 0.273430 0.051 Uiso 1 1 calc R U . . .
C38 C 0.1536(2) 0.85401(19) 0.1648(2) 0.0470(8) Uani 1 1 d . . . . .
H38 H 0.081502 0.850626 0.176169 0.056 Uiso 1 1 calc R U . . .
C39 C 0.2201(3) 0.83386(18) 0.09049(19) 0.0411(7) Uani 1 1 d . . . . .
C40 C 0.3247(2) 0.83941(17) 0.07331(17) 0.0366(7) Uani 1 1 d . . . . .
H40 H 0.369588 0.826331 0.022269 0.044 Uiso 1 1 calc R U . . .
C41 C 0.3645(2) 0.86423(16) 0.13088(16) 0.0328(6) Uani 1 1 d . . . . .
H41 H 0.436535 0.867855 0.119105 0.039 Uiso 1 1 calc R U . . .
C42 C 0.1794(3) 0.8059(2) 0.0287(2) 0.0560(10) Uani 1 1 d . . . . .
F4 F 0.0919(2) 0.7813(2) 0.05277(14) 0.1305(13) Uani 1 1 d . . . . .
F5 F 0.1651(2) 0.86317(16) -0.02219(14) 0.0952(8) Uani 1 1 d . . . . .
F6 F 0.2476(2) 0.73741(18) -0.0142(2) 0.1347(13) Uani 1 1 d . . . . .
B3 B 0.2692(2) 0.22904(18) 0.14691(17) 0.0237(6) Uani 1 1 d . . . . .
B4 B 0.4315(2) 0.28078(18) 0.21564(17) 0.0251(6) Uani 1 1 d . . . . .
S3 S 0.13313(5) 0.34413(4) 0.18863(4) 0.02455(15) Uani 1 1 d . . . . .
S4 S 0.34921(5) 0.40761(4) 0.27200(4) 0.02824(16) Uani 1 1 d . . . . .
C43 C 0.28380(19) 0.19466(15) 0.22798(14) 0.0223(5) Uani 1 1 d . . . . .
C44 C 0.36067(19) 0.21746(15) 0.25966(14) 0.0234(5) Uani 1 1 d . . . . .
C45 C 0.3702(2) 0.18509(15) 0.33110(14) 0.0250(6) Uani 1 1 d . . . . .
H45 H 0.422724 0.198296 0.351776 0.030 Uiso 1 1 calc R U . . .
C46 C 0.3056(2) 0.13445(15) 0.37258(14) 0.0254(6) Uani 1 1 d . . . . .
H46 H 0.313101 0.114582 0.421288 0.030 Uiso 1 1 calc R U . . .
C47 C 0.2303(2) 0.11313(15) 0.34246(14) 0.0245(5) Uani 1 1 d . . . . .
H47 H 0.185068 0.079220 0.370770 0.029 Uiso 1 1 calc R U . . .
C48 C 0.22113(19) 0.14138(15) 0.27096(14) 0.0233(5) Uani 1 1 d . . . . .
H48 H 0.171037 0.124388 0.250067 0.028 Uiso 1 1 calc R U . . .
C49 C 0.4296(2) 0.30072(15) 0.12798(14) 0.0252(6) Uani 1 1 d . . . . .
C50 C 0.35734(19) 0.27222(15) 0.09496(14) 0.0223(5) Uani 1 1 d . . . . .
C51 C 0.3617(2) 0.28895(16) 0.01777(14) 0.0255(6) Uani 1 1 d . . . . .
H51 H 0.317048 0.267027 -0.005347 0.031 Uiso 1 1 calc R U . . .
C52 C 0.4286(2) 0.33636(17) -0.02634(15) 0.0305(6) Uani 1 1 d . . . . .
H52 H 0.427677 0.348419 -0.077987 0.037 Uiso 1 1 calc R U . . .
C53 C 0.4969(2) 0.36586(18) 0.00623(16) 0.0365(7) Uani 1 1 d . . . . .
H53 H 0.542417 0.399154 -0.022858 0.044 Uiso 1 1 calc R U . . .
C54 C 0.4986(2) 0.34657(17) 0.08141(15) 0.0307(6) Uani 1 1 d . . . . .
H54 H 0.548017 0.364935 0.102098 0.037 Uiso 1 1 calc R U . . .
C55 C 0.20425(19) 0.17894(15) 0.10810(14) 0.0215(5) Uani 1 1 d . . . . .
C56 C 0.0927(2) 0.20502(15) 0.12747(14) 0.0249(6) Uani 1 1 d . . . . .
C57 C 0.0316(2) 0.16114(17) 0.09944(16) 0.0325(6) Uani 1 1 d . . . . .
H57 H -0.043887 0.180382 0.113779 0.039 Uiso 1 1 calc R U . . .
C58 C 0.0833(2) 0.08847(18) 0.04995(17) 0.0373(7) Uani 1 1 d . . . . .
H58 H 0.043173 0.058159 0.029687 0.045 Uiso 1 1 calc R U . . .
C59 C 0.1931(2) 0.06071(17) 0.03049(16) 0.0317(6) Uani 1 1 d . . . . .
H59 H 0.227339 0.010735 -0.002744 0.038 Uiso 1 1 calc R U . . .
C60 C 0.2551(2) 0.10403(16) 0.05830(15) 0.0258(6) Uani 1 1 d . . . . .
C61 C 0.03820(19) 0.28210(16) 0.18451(15) 0.0257(6) Uani 1 1 d . . . . .
H61 H 0.009483 0.261543 0.236268 0.031 Uiso 1 1 calc R U . . .
H61A H -0.021923 0.319174 0.168208 0.031 Uiso 1 1 calc R U . . .
C62 C 0.3741(2) 0.07027(16) 0.03670(16) 0.0314(6) Uani 1 1 d . . . . .
H62 H 0.393319 0.011088 0.014702 0.047 Uiso 1 1 calc R U . . .
H62A H 0.399367 0.070501 0.082725 0.047 Uiso 1 1 calc R U . . .
H62B H 0.407142 0.107215 -0.001422 0.047 Uiso 1 1 calc R U . . .
C63 C 0.1390(2) 0.40769(15) 0.10578(14) 0.0247(6) Uani 1 1 d . . . . .
C64 C 0.1924(2) 0.47338(16) 0.10279(15) 0.0304(6) Uani 1 1 d . . . . .
H64 H 0.215474 0.485952 0.145624 0.036 Uiso 1 1 calc R U . . .
C65 C 0.2113(2) 0.51999(17) 0.03659(16) 0.0324(6) Uani 1 1 d . . . . .
H65 H 0.248796 0.563866 0.033580 0.039 Uiso 1 1 calc R U . . .
C66 C 0.1753(2) 0.50233(16) -0.02552(15) 0.0273(6) Uani 1 1 d . . . . .
C67 C 0.1202(2) 0.43868(16) -0.02107(15) 0.0271(6) Uani 1 1 d . . . . .
H67 H 0.094564 0.427603 -0.063065 0.033 Uiso 1 1 calc R U . . .
C68 C 0.1021(2) 0.39094(16) 0.04460(15) 0.0270(6) Uani 1 1 d . . . . .
H68 H 0.064662 0.347088 0.047440 0.032 Uiso 1 1 calc R U . . .
C69 C 0.2009(2) 0.55089(18) -0.09697(16) 0.0347(7) Uani 1 1 d . . . . .
F7 F 0.30578(14) 0.54276(14) -0.12549(11) 0.0669(6) Uani 1 1 d . . . . .
F8 F 0.15502(15) 0.63651(10) -0.08492(10) 0.0501(5) Uani 1 1 d . . . . .
F9 F 0.16682(14) 0.52593(10) -0.15407(9) 0.0428(4) Uani 1 1 d . . . . .
C70 C 0.5436(2) 0.27692(16) 0.23373(14) 0.0261(6) Uani 1 1 d . . . . .
C71 C 0.5605(2) 0.35265(16) 0.26190(14) 0.0278(6) Uani 1 1 d . . . . .
C72 C 0.6555(2) 0.35345(19) 0.27900(15) 0.0330(7) Uani 1 1 d . . . . .
H72 H 0.664355 0.404736 0.299179 0.040 Uiso 1 1 calc R U . . .
C73 C 0.7366(2) 0.2784(2) 0.26611(16) 0.0371(7) Uani 1 1 d . . . . .
H73 H 0.801318 0.277759 0.278067 0.045 Uiso 1 1 calc R U . . .
C74 C 0.7233(2) 0.20402(18) 0.23571(16) 0.0333(6) Uani 1 1 d . . . . .
H74 H 0.779977 0.153263 0.226082 0.040 Uiso 1 1 calc R U . . .
C75 C 0.6283(2) 0.20229(17) 0.21899(15) 0.0286(6) Uani 1 1 d . . . . .
C76 C 0.4731(2) 0.43472(17) 0.26967(16) 0.0326(6) Uani 1 1 d . . . . .
H76 H 0.492220 0.471298 0.225556 0.039 Uiso 1 1 calc R U . . .
H76A H 0.464653 0.467749 0.317643 0.039 Uiso 1 1 calc R U . . .
C77 C 0.6179(2) 0.12013(17) 0.18457(18) 0.0407(7) Uani 1 1 d . . . . .
H77 H 0.575753 0.090618 0.224785 0.061 Uiso 1 1 calc R U . . .
H77A H 0.688925 0.082021 0.163159 0.061 Uiso 1 1 calc R U . . .
H77B H 0.582474 0.134647 0.143539 0.061 Uiso 1 1 calc R U . . .
C78 C 0.2957(2) 0.39395(16) 0.37204(15) 0.0293(6) Uani 1 1 d . . . . .
C79 C 0.1850(2) 0.41196(18) 0.39861(17) 0.0367(7) Uani 1 1 d . . . . .
H79 H 0.143085 0.434296 0.364597 0.044 Uiso 1 1 calc R U . . .
C80 C 0.1359(2) 0.3977(2) 0.47360(18) 0.0421(7) Uani 1 1 d . . . . .
H80 H 0.060434 0.410399 0.491355 0.051 Uiso 1 1 calc R U . . .
C81 C 0.1971(3) 0.36470(19) 0.52319(17) 0.0403(7) Uani 1 1 d . . . . .
C82 C 0.3080(3) 0.34853(17) 0.49808(16) 0.0377(7) Uani 1 1 d . . . . .
H82 H 0.349525 0.327721 0.532689 0.045 Uiso 1 1 calc R U . . .
C83 C 0.3573(2) 0.36302(17) 0.42228(16) 0.0340(7) Uani 1 1 d . . . . .
H83 H 0.432757 0.351891 0.404784 0.041 Uiso 1 1 calc R U . . .
C84 C 0.1446(3) 0.3417(3) 0.6033(2) 0.0565(10) Uani 1 1 d . . . . .
F10 F 0.1288(5) 0.2641(3) 0.6031(3) 0.078(2) Uani 0.791(8) 1 d . U P A 1
F11 F 0.0428(3) 0.3961(3) 0.63005(18) 0.0743(13) Uani 0.791(8) 1 d . U P A 1
F12 F 0.1935(5) 0.3511(5) 0.6538(4) 0.075(3) Uani 0.791(8) 1 d . U P A 1
F13 F 0.0713(19) 0.311(2) 0.6187(10) 0.118(11) Uani 0.209(8) 1 d . U P A 2
F14 F 0.151(3) 0.383(2) 0.6579(18) 0.126(12) Uani 0.209(8) 1 d . U P A 2
F15 F 0.2223(16) 0.2577(13) 0.6285(11) 0.148(11) Uani 0.209(8) 1 d . U P A 2

loop_
_atom_site_aniso_label
_atom_site_aniso_U_11
_atom_site_aniso_U_22
_atom_site_aniso_U_33
_atom_site_aniso_U_23
_atom_site_aniso_U_13
_atom_site_aniso_U_12
B1 0.0264(16) 0.0271(16) 0.0277(16) 0.0021(13) -0.0073(13) -0.0068(13)
S1 0.0360(4) 0.0306(4) 0.0295(4) -0.0011(3) -0.0118(3) -0.0061(3)
B2 0.0293(16) 0.0189(14) 0.0278(16) 0.0009(12) -0.0091(13) -0.0040(13)
S2 0.0376(4) 0.0202(3) 0.0343(4) -0.0001(3) -0.0102(3) -0.0059(3)
C1 0.0261(14) 0.0207(13) 0.0261(14) 0.0012(11) -0.0067(11) -0.0030(11)
C2 0.0273(14) 0.0190(12) 0.0273(14) -0.0017(11) -0.0061(11) -0.0039(11)
C3 0.0334(16) 0.0339(15) 0.0324(16) 0.0008(12) -0.0089(12) -0.0149(13)
C4 0.0378(17) 0.0430(17) 0.0369(17) -0.0007(14) -0.0174(14) -0.0174(14)
C5 0.0389(16) 0.0356(15) 0.0277(15) -0.0009(12) -0.0152(13) -0.0081(13)
C6 0.0312(15) 0.0262(14) 0.0269(14) 0.0023(11) -0.0083(11) -0.0066(12)
C7 0.0253(13) 0.0174(12) 0.0237(13) 0.0011(10) -0.0062(11) -0.0025(10)
C8 0.0284(14) 0.0189(12) 0.0265(14) -0.0016(10) -0.0072(11) -0.0059(11)
C9 0.0302(15) 0.0261(14) 0.0292(15) -0.0001(11) -0.0029(12) -0.0107(12)
C10 0.0346(15) 0.0227(13) 0.0379(16) -0.0031(12) -0.0126(13) -0.0112(12)
C11 0.0366(16) 0.0227(13) 0.0277(14) -0.0036(11) -0.0091(12) -0.0057(12)
C12 0.0338(15) 0.0185(12) 0.0241(14) 0.0010(10) -0.0047(11) -0.0064(11)
C13 0.0293(14) 0.0244(13) 0.0229(13) -0.0035(11) -0.0036(11) -0.0091(11)
C14 0.0303(15) 0.0288(14) 0.0273(14) -0.0050(11) -0.0064(12) -0.0109(12)
C15 0.0273(15) 0.0389(16) 0.0328(16) -0.0090(13) 0.0004(12) -0.0135(13)
C16 0.0414(17) 0.0350(16) 0.0290(15) -0.0009(13) 0.0014(13) -0.0216(14)
C17 0.0403(17) 0.0254(14) 0.0279(15) 0.0006(11) -0.0089(12) -0.0133(13)
C18 0.0292(14) 0.0264(13) 0.0251(14) -0.0022(11) -0.0059(11) -0.0101(12)
C19 0.0251(14) 0.0345(15) 0.0390(16) -0.0077(13) -0.0082(12) -0.0049(12)
C20 0.0317(16) 0.0303(15) 0.0381(16) 0.0049(12) -0.0084(13) -0.0057(13)
C21 0.0324(15) 0.0246(14) 0.0298(15) -0.0028(11) -0.0132(12) 0.0001(12)
C22 0.0460(18) 0.0262(14) 0.0320(15) 0.0050(12) -0.0124(13) -0.0074(13)
C23 0.0454(18) 0.0269(15) 0.0403(18) 0.0004(13) -0.0091(14) -0.0103(14)
C24 0.0393(17) 0.0304(15) 0.0391(17) -0.0040(13) -0.0135(14) -0.0045(13)
C25 0.0380(17) 0.0367(16) 0.0333(16) -0.0011(13) -0.0077(13) -0.0044(14)
C26 0.0323(15) 0.0279(14) 0.0348(16) -0.0010(12) -0.0088(12) -0.0057(12)
C27 0.063(2) 0.048(2) 0.046(2) -0.0091(17) -0.0129(18) -0.0185(18)
F1 0.0842(18) 0.221(3) 0.0771(17) -0.0691(19) -0.0005(14) -0.085(2)
F2 0.137(2) 0.0332(11) 0.0589(13) -0.0074(10) -0.0252(13) -0.0217(12)
F3 0.1112(18) 0.0513(12) 0.0463(12) -0.0035(10) -0.0388(12) -0.0169(12)
C28 0.0305(14) 0.0226(13) 0.0236(13) -0.0026(11) -0.0089(11) -0.0114(11)
C29 0.0374(16) 0.0267(14) 0.0238(14) 0.0000(11) -0.0116(12) -0.0152(12)
C30 0.0487(18) 0.0377(16) 0.0265(15) 0.0043(12) -0.0107(13) -0.0271(15)
C31 0.0361(17) 0.057(2) 0.0306(16) -0.0056(15) -0.0014(13) -0.0246(16)
C32 0.0336(16) 0.0440(17) 0.0333(16) -0.0081(14) -0.0042(13) -0.0108(14)
C33 0.0305(15) 0.0282(14) 0.0307(15) -0.0043(12) -0.0090(12) -0.0100(12)
C34 0.0515(19) 0.0250(14) 0.0368(16) 0.0055(12) -0.0174(14) -0.0205(14)
C35 0.0335(16) 0.0249(14) 0.0488(18) 0.0025(13) -0.0097(14) -0.0034(12)
C36 0.0372(16) 0.0174(13) 0.0417(17) 0.0043(12) -0.0167(13) -0.0046(12)
C37 0.0356(17) 0.0343(16) 0.052(2) 0.0012(14) -0.0124(15) -0.0002(14)
C38 0.0326(17) 0.0433(18) 0.072(2) 0.0090(17) -0.0268(17) -0.0084(15)
C39 0.050(2) 0.0287(15) 0.053(2) 0.0072(14) -0.0294(17) -0.0077(14)
C40 0.0491(19) 0.0308(15) 0.0374(17) 0.0119(13) -0.0221(14) -0.0131(14)
C41 0.0383(16) 0.0225(13) 0.0422(17) 0.0082(12) -0.0173(14) -0.0096(12)
C42 0.061(2) 0.0374(19) 0.087(3) 0.0085(19) -0.048(2) -0.0141(18)
F4 0.129(2) 0.250(4) 0.0683(17) 0.013(2) -0.0372(16) -0.140(3)
F5 0.154(2) 0.0944(18) 0.0853(17) 0.0229(14) -0.0848(18) -0.0637(17)
F6 0.118(2) 0.104(2) 0.201(3) -0.081(2) -0.109(2) 0.0200(18)
B3 0.0230(15) 0.0230(15) 0.0250(15) 0.0028(12) -0.0086(12) -0.0034(12)
B4 0.0284(16) 0.0196(14) 0.0288(16) 0.0001(12) -0.0072(13) -0.0095(13)
S3 0.0283(4) 0.0225(3) 0.0228(3) 0.0026(3) -0.0069(3) -0.0066(3)
S4 0.0330(4) 0.0220(3) 0.0325(4) 0.0041(3) -0.0118(3) -0.0091(3)
C43 0.0211(13) 0.0187(12) 0.0278(14) 0.0018(10) -0.0081(11) -0.0050(10)
C44 0.0249(13) 0.0192(12) 0.0252(13) -0.0003(10) -0.0075(11) -0.0032(11)
C45 0.0300(14) 0.0231(13) 0.0267(14) 0.0010(11) -0.0139(11) -0.0089(11)
C46 0.0324(15) 0.0228(13) 0.0214(13) 0.0046(10) -0.0093(11) -0.0058(11)
C47 0.0266(14) 0.0174(12) 0.0261(14) 0.0033(10) -0.0027(11) -0.0046(11)
C48 0.0247(13) 0.0183(12) 0.0294(14) 0.0020(10) -0.0100(11) -0.0069(10)
C49 0.0272(14) 0.0213(13) 0.0272(14) 0.0022(11) -0.0066(11) -0.0071(11)
C50 0.0225(13) 0.0187(12) 0.0244(13) 0.0003(10) -0.0064(10) -0.0025(10)
C51 0.0259(14) 0.0238(13) 0.0270(14) -0.0004(11) -0.0088(11) -0.0043(11)
C52 0.0332(15) 0.0351(15) 0.0217(14) 0.0064(12) -0.0044(11) -0.0096(13)
C53 0.0358(16) 0.0412(17) 0.0335(16) 0.0117(13) -0.0039(13) -0.0183(14)
C54 0.0337(16) 0.0327(15) 0.0310(15) 0.0052(12) -0.0086(12) -0.0187(13)
C55 0.0246(13) 0.0184(12) 0.0229(13) 0.0051(10) -0.0090(10) -0.0057(10)
C56 0.0290(14) 0.0221(13) 0.0263(14) 0.0049(11) -0.0099(11) -0.0093(11)
C57 0.0271(15) 0.0315(15) 0.0424(17) 0.0053(13) -0.0153(13) -0.0078(12)
C58 0.0416(18) 0.0318(15) 0.0488(18) -0.0004(14) -0.0222(15) -0.0168(14)
C59 0.0378(16) 0.0223(13) 0.0385(16) -0.0018(12) -0.0151(13) -0.0083(12)
C60 0.0260(14) 0.0231(13) 0.0292(14) 0.0059(11) -0.0097(11) -0.0059(11)
C61 0.0240(14) 0.0258(13) 0.0280(14) 0.0046(11) -0.0071(11) -0.0078(11)
C62 0.0343(16) 0.0218(13) 0.0353(16) -0.0015(12) -0.0079(12) -0.0033(12)
C63 0.0259(14) 0.0215(13) 0.0242(13) 0.0058(11) -0.0051(11) -0.0035(11)
C64 0.0403(17) 0.0230(13) 0.0300(15) 0.0022(11) -0.0128(13) -0.0083(12)
C65 0.0407(17) 0.0232(14) 0.0368(16) 0.0080(12) -0.0130(13) -0.0121(13)
C66 0.0291(14) 0.0221(13) 0.0279(14) 0.0045(11) -0.0073(11) -0.0017(11)
C67 0.0293(14) 0.0250(13) 0.0263(14) 0.0020(11) -0.0093(11) -0.0033(11)
C68 0.0270(14) 0.0243(13) 0.0299(15) 0.0025(11) -0.0069(11) -0.0077(11)
C69 0.0369(17) 0.0344(16) 0.0337(16) 0.0084(13) -0.0111(13) -0.0098(14)
F7 0.0368(11) 0.1052(16) 0.0583(12) 0.0466(12) -0.0094(9) -0.0250(11)
F8 0.0839(14) 0.0284(9) 0.0472(11) 0.0139(8) -0.0293(10) -0.0194(9)
F9 0.0605(11) 0.0372(9) 0.0309(9) 0.0096(7) -0.0138(8) -0.0117(8)
C70 0.0328(15) 0.0260(13) 0.0227(13) 0.0058(11) -0.0081(11) -0.0131(12)
C71 0.0346(15) 0.0298(14) 0.0239(14) 0.0081(11) -0.0091(12) -0.0170(12)
C72 0.0392(17) 0.0417(17) 0.0289(15) 0.0088(13) -0.0134(13) -0.0263(15)
C73 0.0330(16) 0.058(2) 0.0320(16) 0.0186(14) -0.0155(13) -0.0267(16)
C74 0.0266(15) 0.0376(16) 0.0350(16) 0.0125(13) -0.0080(12) -0.0080(13)
C75 0.0277(15) 0.0286(14) 0.0298(15) 0.0067(12) -0.0066(12) -0.0094(12)
C76 0.0388(16) 0.0274(14) 0.0373(16) 0.0027(12) -0.0131(13) -0.0159(13)
C77 0.0358(17) 0.0306(15) 0.053(2) -0.0003(14) -0.0086(14) -0.0072(13)
C78 0.0366(16) 0.0211(13) 0.0322(15) -0.0018(11) -0.0094(12) -0.0104(12)
C79 0.0389(17) 0.0357(16) 0.0382(17) -0.0004(13) -0.0115(14) -0.0128(14)
C80 0.0367(17) 0.0498(19) 0.0420(18) -0.0053(15) -0.0053(14) -0.0203(15)
C81 0.056(2) 0.0407(17) 0.0326(16) -0.0014(13) -0.0091(15) -0.0307(16)
C82 0.056(2) 0.0307(15) 0.0323(16) 0.0017(13) -0.0170(14) -0.0169(15)
C83 0.0373(16) 0.0301(15) 0.0378(17) -0.0018(13) -0.0134(13) -0.0103(13)
C84 0.073(3) 0.072(3) 0.041(2) 0.0027(19) -0.0138(19) -0.049(2)
F10 0.140(6) 0.063(2) 0.057(3) 0.0268(18) -0.035(3) -0.068(3)
F11 0.065(2) 0.108(3) 0.0446(18) 0.0115(18) 0.0061(14) -0.036(2)
F12 0.086(3) 0.139(7) 0.033(2) 0.028(3) -0.033(2) -0.075(3)
F13 0.111(17) 0.26(3) 0.049(10) 0.044(17) -0.040(11) -0.150(19)
F14 0.25(3) 0.102(18) 0.051(10) 0.007(11) -0.007(19) -0.13(2)
F15 0.132(16) 0.119(14) 0.115(13) 0.091(11) 0.029(11) 0.032(11)

_geom_special_details            
;
 All esds (except the esd in the dihedral angle between two l.s. planes)
 are estimated using the full covariance matrix.  The cell esds are taken
 into account individually in the estimation of esds in distances, angles
 and torsion angles; correlations between esds in cell parameters are only
 used when they are defined by crystal symmetry.  An approximate (isotropic)
 treatment of cell esds is used for estimating esds involving l.s. planes.
;

loop_
_geom_bond_atom_site_label_1
_geom_bond_atom_site_label_2
_geom_bond_distance
_geom_bond_site_symmetry_2
_geom_bond_publ_flag
B1 C1 1.583(4) . ?
B1 C8 1.592(4) . ?
B1 C13 1.599(4) . ?
S1 C21 1.779(3) . ?
S1 C19 1.812(3) . ?
B2 C2 1.603(4) . ?
B2 C28 1.610(4) . ?
B2 C7 1.611(4) . ?
B2 S2 2.146(3) . ?
S2 C36 1.777(3) . ?
S2 C34 1.813(3) . ?
C1 C6 1.405(3) . ?
C1 C2 1.422(3) . ?
C2 C3 1.412(3) . ?
C3 C4 1.391(4) . ?
C4 C5 1.394(4) . ?
C5 C6 1.385(3) . ?
C7 C8 1.411(3) . ?
C7 C12 1.413(3) . ?
C8 C9 1.408(3) . ?
C9 C10 1.390(4) . ?
C10 C11 1.390(4) . ?
C11 C12 1.396(3) . ?
C13 C14 1.407(3) . ?
C13 C18 1.422(4) . ?
C14 C15 1.397(4) . ?
C14 C19 1.517(4) . ?
C15 C16 1.392(4) . ?
C16 C17 1.382(4) . ?
C17 C18 1.403(4) . ?
C18 C20 1.507(4) . ?
C21 C26 1.391(4) . ?
C21 C22 1.397(4) . ?
C22 C23 1.387(4) . ?
C23 C24 1.396(4) . ?
C24 C25 1.389(4) . ?
C24 C27 1.495(4) . ?
C25 C26 1.402(4) . ?
C27 F1 1.306(4) . ?
C27 F3 1.335(4) . ?
C27 F2 1.354(4) . ?
C28 C33 1.407(4) . ?
C28 C29 1.416(3) . ?
C29 C30 1.391(4) . ?
C29 C34 1.514(4) . ?
C30 C31 1.376(4) . ?
C31 C32 1.392(4) . ?
C32 C33 1.397(4) . ?
C33 C35 1.519(4) . ?
C36 C41 1.393(4) . ?
C36 C37 1.394(4) . ?
C37 C38 1.396(4) . ?
C38 C39 1.390(4) . ?
C39 C40 1.381(4) . ?
C39 C42 1.490(4) . ?
C40 C41 1.396(4) . ?
C42 F4 1.292(4) . ?
C42 F5 1.298(4) . ?
C42 F6 1.342(4) . ?
B3 C50 1.588(4) . ?
B3 C43 1.596(4) . ?
B3 C55 1.611(4) . ?
B3 S3 2.231(3) . ?
B4 C44 1.606(4) . ?
B4 C49 1.612(4) . ?
B4 C70 1.615(4) . ?
B4 S4 2.181(3) . ?
S3 C63 1.781(3) . ?
S3 C61 1.813(2) . ?
S4 C78 1.782(3) . ?
S4 C76 1.812(3) . ?
C43 C48 1.413(3) . ?
C43 C44 1.430(3) . ?
C44 C45 1.404(3) . ?
C45 C46 1.388(3) . ?
C46 C47 1.384(3) . ?
C47 C48 1.384(3) . ?
C49 C54 1.407(3) . ?
C49 C50 1.432(3) . ?
C50 C51 1.400(3) . ?
C51 C52 1.389(3) . ?
C52 C53 1.390(4) . ?
C53 C54 1.389(4) . ?
C55 C56 1.403(3) . ?
C55 C60 1.423(3) . ?
C56 C57 1.395(3) . ?
C56 C61 1.524(3) . ?
C57 C58 1.395(4) . ?
C58 C59 1.382(4) . ?
C59 C60 1.398(3) . ?
C60 C62 1.502(3) . ?
C63 C68 1.384(3) . ?
C63 C64 1.401(3) . ?
C64 C65 1.389(4) . ?
C65 C66 1.396(4) . ?
C66 C67 1.386(3) . ?
C66 C69 1.491(4) . ?
C67 C68 1.391(3) . ?
C69 F7 1.340(3) . ?
C69 F9 1.340(3) . ?
C69 F8 1.352(3) . ?
C70 C75 1.407(4) . ?
C70 C71 1.413(3) . ?
C71 C72 1.398(3) . ?
C71 C76 1.513(4) . ?
C72 C73 1.387(4) . ?
C73 C74 1.389(4) . ?
C74 C75 1.399(4) . ?
C75 C77 1.517(4) . ?
C78 C83 1.394(4) . ?
C78 C79 1.394(4) . ?
C79 C80 1.376(4) . ?
C80 C81 1.387(4) . ?
C81 C82 1.397(4) . ?
C81 C84 1.506(4) . ?
C82 C83 1.390(4) . ?
C84 F13 1.170(15) . ?
C84 F14 1.23(3) . ?
C84 F12 1.292(7) . ?
C84 F10 1.307(5) . ?
C84 F11 1.396(5) . ?
C84 F15 1.626(15) . ?

loop_
_geom_angle_atom_site_label_1
_geom_angle_atom_site_label_2
_geom_angle_atom_site_label_3
_geom_angle
_geom_angle_site_symmetry_1
_geom_angle_site_symmetry_3
_geom_angle_publ_flag
C1 B1 C8 118.5(2) . . ?
C1 B1 C13 119.5(2) . . ?
C8 B1 C13 116.5(2) . . ?
C21 S1 C19 103.56(13) . . ?
C2 B2 C28 115.0(2) . . ?
C2 B2 C7 116.4(2) . . ?
C28 B2 C7 119.5(2) . . ?
C2 B2 S2 101.42(16) . . ?
C28 B2 S2 96.37(16) . . ?
C7 B2 S2 102.60(17) . . ?
C36 S2 C34 103.04(13) . . ?
C36 S2 B2 105.62(11) . . ?
C34 S2 B2 92.55(12) . . ?
C6 C1 C2 118.6(2) . . ?
C6 C1 B1 120.8(2) . . ?
C2 C1 B1 120.6(2) . . ?
C3 C2 C1 118.1(2) . . ?
C3 C2 B2 121.1(2) . . ?
C1 C2 B2 120.8(2) . . ?
C4 C3 C2 121.7(3) . . ?
C3 C4 C5 120.1(2) . . ?
C6 C5 C4 118.9(2) . . ?
C5 C6 C1 122.5(2) . . ?
C8 C7 C12 118.4(2) . . ?
C8 C7 B2 120.8(2) . . ?
C12 C7 B2 120.6(2) . . ?
C9 C8 C7 118.7(2) . . ?
C9 C8 B1 120.9(2) . . ?
C7 C8 B1 120.4(2) . . ?
C10 C9 C8 122.2(2) . . ?
C9 C10 C11 119.3(2) . . ?
C10 C11 C12 119.6(2) . . ?
C11 C12 C7 121.8(2) . . ?
C14 C13 C18 117.7(2) . . ?
C14 C13 B1 121.4(2) . . ?
C18 C13 B1 120.7(2) . . ?
C15 C14 C13 121.9(3) . . ?
C15 C14 C19 120.3(2) . . ?
C13 C14 C19 117.8(2) . . ?
C16 C15 C14 119.4(3) . . ?
C17 C16 C15 119.8(3) . . ?
C16 C17 C18 121.6(3) . . ?
C17 C18 C13 119.4(2) . . ?
C17 C18 C20 119.7(2) . . ?
C13 C18 C20 120.9(2) . . ?
C14 C19 S1 110.81(18) . . ?
C26 C21 C22 120.1(2) . . ?
C26 C21 S1 124.3(2) . . ?
C22 C21 S1 115.6(2) . . ?
C23 C22 C21 120.2(3) . . ?
C22 C23 C24 119.8(3) . . ?
C25 C24 C23 120.3(3) . . ?
C25 C24 C27 120.7(3) . . ?
C23 C24 C27 119.0(3) . . ?
C24 C25 C26 119.9(3) . . ?
C21 C26 C25 119.6(3) . . ?
F1 C27 F3 107.3(3) . . ?
F1 C27 F2 107.6(3) . . ?
F3 C27 F2 103.4(3) . . ?
F1 C27 C24 112.7(3) . . ?
F3 C27 C24 113.5(3) . . ?
F2 C27 C24 111.6(3) . . ?
C33 C28 C29 117.5(2) . . ?
C33 C28 B2 123.2(2) . . ?
C29 C28 B2 119.1(2) . . ?
C30 C29 C28 122.3(3) . . ?
C30 C29 C34 121.4(2) . . ?
C28 C29 C34 116.2(2) . . ?
C31 C30 C29 118.9(3) . . ?
C30 C31 C32 120.5(3) . . ?
C31 C32 C33 121.1(3) . . ?
C32 C33 C28 119.7(2) . . ?
C32 C33 C35 119.8(2) . . ?
C28 C33 C35 120.4(2) . . ?
C29 C34 S2 109.31(17) . . ?
C41 C36 C37 120.1(3) . . ?
C41 C36 S2 123.8(2) . . ?
C37 C36 S2 116.0(2) . . ?
C36 C37 C38 119.7(3) . . ?
C39 C38 C37 120.0(3) . . ?
C40 C39 C38 120.3(3) . . ?
C40 C39 C42 119.4(3) . . ?
C38 C39 C42 120.3(3) . . ?
C39 C40 C41 120.1(3) . . ?
C36 C41 C40 119.8(3) . . ?
F4 C42 F5 106.8(3) . . ?
F4 C42 F6 103.7(3) . . ?
F5 C42 F6 103.0(4) . . ?
F4 C42 C39 115.0(3) . . ?
F5 C42 C39 114.4(3) . . ?
F6 C42 C39 112.6(3) . . ?
C50 B3 C43 117.8(2) . . ?
C50 B3 C55 120.7(2) . . ?
C43 B3 C55 114.9(2) . . ?
C50 B3 S3 101.55(16) . . ?
C43 B3 S3 99.18(16) . . ?
C55 B3 S3 94.87(15) . . ?
C44 B4 C49 116.9(2) . . ?
C44 B4 C70 118.6(2) . . ?
C49 B4 C70 115.1(2) . . ?
C44 B4 S4 104.34(17) . . ?
C49 B4 S4 100.40(16) . . ?
C70 B4 S4 96.07(16) . . ?
C63 S3 C61 103.92(12) . . ?
C63 S3 B3 102.93(11) . . ?
C61 S3 B3 91.28(11) . . ?
C78 S4 C76 102.32(13) . . ?
C78 S4 B4 108.56(12) . . ?
C76 S4 B4 92.49(12) . . ?
C48 C43 C44 117.9(2) . . ?
C48 C43 B3 121.3(2) . . ?
C44 C43 B3 120.8(2) . . ?
C45 C44 C43 118.3(2) . . ?
C45 C44 B4 121.1(2) . . ?
C43 C44 B4 120.6(2) . . ?
C46 C45 C44 122.3(2) . . ?
C47 C46 C45 119.5(2) . . ?
C48 C47 C46 119.8(2) . . ?
C47 C48 C43 122.2(2) . . ?
C54 C49 C50 117.8(2) . . ?
C54 C49 B4 121.3(2) . . ?
C50 C49 B4 120.9(2) . . ?
C51 C50 C49 118.4(2) . . ?
C51 C50 B3 121.2(2) . . ?
C49 C50 B3 120.3(2) . . ?
C52 C51 C50 122.6(2) . . ?
C51 C52 C53 119.0(2) . . ?
C54 C53 C52 119.9(2) . . ?
C53 C54 C49 122.2(2) . . ?
C56 C55 C60 117.5(2) . . ?
C56 C55 B3 119.9(2) . . ?
C60 C55 B3 122.4(2) . . ?
C57 C56 C55 122.7(2) . . ?
C57 C56 C61 120.0(2) . . ?
C55 C56 C61 117.3(2) . . ?
C56 C57 C58 118.8(2) . . ?
C59 C58 C57 119.8(2) . . ?
C58 C59 C60 121.9(2) . . ?
C59 C60 C55 119.3(2) . . ?
C59 C60 C62 119.9(2) . . ?
C55 C60 C62 120.8(2) . . ?
C56 C61 S3 109.72(17) . . ?
C68 C63 C64 120.6(2) . . ?
C68 C63 S3 123.87(19) . . ?
C64 C63 S3 115.31(19) . . ?
C65 C64 C63 119.4(2) . . ?
C64 C65 C66 120.0(2) . . ?
C67 C66 C65 120.1(2) . . ?
C67 C66 C69 121.2(2) . . ?
C65 C66 C69 118.7(2) . . ?
C66 C67 C68 120.3(2) . . ?
C63 C68 C67 119.6(2) . . ?
F7 C69 F9 106.5(2) . . ?
F7 C69 F8 106.7(2) . . ?
F9 C69 F8 105.0(2) . . ?
F7 C69 C66 112.2(2) . . ?
F9 C69 C66 113.6(2) . . ?
F8 C69 C66 112.2(2) . . ?
C75 C70 C71 117.8(2) . . ?
C75 C70 B4 123.0(2) . . ?
C71 C70 B4 119.2(2) . . ?
C72 C71 C70 121.9(3) . . ?
C72 C71 C76 120.8(2) . . ?
C70 C71 C76 117.3(2) . . ?
C73 C72 C71 119.1(2) . . ?
C72 C73 C74 120.0(3) . . ?
C73 C74 C75 121.4(3) . . ?
C74 C75 C70 119.7(2) . . ?
C74 C75 C77 119.6(2) . . ?
C70 C75 C77 120.7(2) . . ?
C71 C76 S4 109.55(17) . . ?
C83 C78 C79 119.8(3) . . ?
C83 C78 S4 124.1(2) . . ?
C79 C78 S4 116.0(2) . . ?
C80 C79 C78 120.6(3) . . ?
C79 C80 C81 119.7(3) . . ?
C80 C81 C82 120.3(3) . . ?
C80 C81 C84 120.1(3) . . ?
C82 C81 C84 119.5(3) . . ?
C83 C82 C81 119.7(3) . . ?
C82 C83 C78 119.7(3) . . ?
F13 C84 F14 113.2(18) . . ?
F12 C84 F10 111.4(5) . . ?
F12 C84 F11 105.3(4) . . ?
F10 C84 F11 104.6(4) . . ?
F13 C84 C81 124.2(9) . . ?
F14 C84 C81 117.6(14) . . ?
F12 C84 C81 114.1(4) . . ?
F10 C84 C81 111.0(4) . . ?
F11 C84 C81 109.9(3) . . ?
F13 C84 F15 93.3(15) . . ?
F14 C84 F15 87.9(15) . . ?
C81 C84 F15 109.6(5) . . ?

loop_
_geom_torsion_atom_site_label_1
_geom_torsion_atom_site_label_2
_geom_torsion_atom_site_label_3
_geom_torsion_atom_site_label_4
_geom_torsion
_geom_torsion_site_symmetry_1
_geom_torsion_site_symmetry_2
_geom_torsion_site_symmetry_3
_geom_torsion_site_symmetry_4
_geom_torsion_publ_flag
C8 B1 C1 C6 -169.7(2) . . . . ?
C13 B1 C1 C6 -16.9(4) . . . . ?
C8 B1 C1 C2 11.1(4) . . . . ?
C13 B1 C1 C2 163.9(2) . . . . ?
C6 C1 C2 C3 -1.3(3) . . . . ?
B1 C1 C2 C3 178.0(2) . . . . ?
C6 C1 C2 B2 179.2(2) . . . . ?
B1 C1 C2 B2 -1.6(3) . . . . ?
C28 B2 C2 C3 21.3(3) . . . . ?
C7 B2 C2 C3 168.3(2) . . . . ?
S2 B2 C2 C3 -81.3(2) . . . . ?
C28 B2 C2 C1 -159.1(2) . . . . ?
C7 B2 C2 C1 -12.1(3) . . . . ?
S2 B2 C2 C1 98.3(2) . . . . ?
C1 C2 C3 C4 -0.9(4) . . . . ?
B2 C2 C3 C4 178.7(2) . . . . ?
C2 C3 C4 C5 1.9(4) . . . . ?
C3 C4 C5 C6 -0.8(4) . . . . ?
C4 C5 C6 C1 -1.4(4) . . . . ?
C2 C1 C6 C5 2.4(4) . . . . ?
B1 C1 C6 C5 -176.8(2) . . . . ?
C2 B2 C7 C8 17.5(3) . . . . ?
C28 B2 C7 C8 162.9(2) . . . . ?
S2 B2 C7 C8 -92.2(2) . . . . ?
C2 B2 C7 C12 -167.4(2) . . . . ?
C28 B2 C7 C12 -22.0(4) . . . . ?
S2 B2 C7 C12 82.8(2) . . . . ?
C12 C7 C8 C9 -1.7(3) . . . . ?
B2 C7 C8 C9 173.5(2) . . . . ?
C12 C7 C8 B1 176.3(2) . . . . ?
B2 C7 C8 B1 -8.5(4) . . . . ?
C1 B1 C8 C9 172.2(2) . . . . ?
C13 B1 C8 C9 18.6(4) . . . . ?
C1 B1 C8 C7 -5.8(4) . . . . ?
C13 B1 C8 C7 -159.4(2) . . . . ?
C7 C8 C9 C10 -1.6(4) . . . . ?
B1 C8 C9 C10 -179.6(2) . . . . ?
C8 C9 C10 C11 3.7(4) . . . . ?
C9 C10 C11 C12 -2.4(4) . . . . ?
C10 C11 C12 C7 -0.9(4) . . . . ?
C8 C7 C12 C11 3.0(4) . . . . ?
B2 C7 C12 C11 -172.2(2) . . . . ?
C1 B1 C13 C14 118.0(3) . . . . ?
C8 B1 C13 C14 -88.7(3) . . . . ?
C1 B1 C13 C18 -65.6(3) . . . . ?
C8 B1 C13 C18 87.7(3) . . . . ?
C18 C13 C14 C15 4.5(4) . . . . ?
B1 C13 C14 C15 -179.0(2) . . . . ?
C18 C13 C14 C19 -172.2(2) . . . . ?
B1 C13 C14 C19 4.3(3) . . . . ?
C13 C14 C15 C16 -3.3(4) . . . . ?
C19 C14 C15 C16 173.3(2) . . . . ?
C14 C15 C16 C17 0.2(4) . . . . ?
C15 C16 C17 C18 1.5(4) . . . . ?
C16 C17 C18 C13 -0.2(4) . . . . ?
C16 C17 C18 C20 179.9(2) . . . . ?
C14 C13 C18 C17 -2.7(3) . . . . ?
B1 C13 C18 C17 -179.2(2) . . . . ?
C14 C13 C18 C20 177.1(2) . . . . ?
B1 C13 C18 C20 0.6(4) . . . . ?
C15 C14 C19 S1 156.3(2) . . . . ?
C13 C14 C19 S1 -27.0(3) . . . . ?
C21 S1 C19 C14 -76.5(2) . . . . ?
C19 S1 C21 C26 1.4(3) . . . . ?
C19 S1 C21 C22 178.8(2) . . . . ?
C26 C21 C22 C23 1.0(4) . . . . ?
S1 C21 C22 C23 -176.6(2) . . . . ?
C21 C22 C23 C24 -0.1(4) . . . . ?
C22 C23 C24 C25 -1.0(4) . . . . ?
C22 C23 C24 C27 177.6(3) . . . . ?
C23 C24 C25 C26 1.3(4) . . . . ?
C27 C24 C25 C26 -177.4(3) . . . . ?
C22 C21 C26 C25 -0.8(4) . . . . ?
S1 C21 C26 C25 176.6(2) . . . . ?
C24 C25 C26 C21 -0.4(4) . . . . ?
C25 C24 C27 F1 139.8(3) . . . . ?
C23 C24 C27 F1 -38.9(4) . . . . ?
C25 C24 C27 F3 17.5(4) . . . . ?
C23 C24 C27 F3 -161.2(3) . . . . ?
C25 C24 C27 F2 -98.9(3) . . . . ?
C23 C24 C27 F2 82.4(4) . . . . ?
C2 B2 C28 C33 82.9(3) . . . . ?
C7 B2 C28 C33 -62.9(3) . . . . ?
S2 B2 C28 C33 -171.3(2) . . . . ?
C2 B2 C28 C29 -91.8(3) . . . . ?
C7 B2 C28 C29 122.3(2) . . . . ?
S2 B2 C28 C29 14.0(2) . . . . ?
C33 C28 C29 C30 3.1(4) . . . . ?
B2 C28 C29 C30 178.1(2) . . . . ?
C33 C28 C29 C34 -173.5(2) . . . . ?
B2 C28 C29 C34 1.5(3) . . . . ?
C28 C29 C30 C31 -1.9(4) . . . . ?
C34 C29 C30 C31 174.6(2) . . . . ?
C29 C30 C31 C32 -0.2(4) . . . . ?
C30 C31 C32 C33 0.9(4) . . . . ?
C31 C32 C33 C28 0.5(4) . . . . ?
C31 C32 C33 C35 -179.1(3) . . . . ?
C29 C28 C33 C32 -2.3(4) . . . . ?
B2 C28 C33 C32 -177.2(2) . . . . ?
C29 C28 C33 C35 177.2(2) . . . . ?
B2 C28 C33 C35 2.4(4) . . . . ?
C30 C29 C34 S2 163.4(2) . . . . ?
C28 C29 C34 S2 -20.0(3) . . . . ?
C36 S2 C34 C29 -83.3(2) . . . . ?
B2 S2 C34 C29 23.4(2) . . . . ?
C34 S2 C36 C41 21.5(3) . . . . ?
B2 S2 C36 C41 -74.9(2) . . . . ?
C34 S2 C36 C37 -163.4(2) . . . . ?
B2 S2 C36 C37 100.1(2) . . . . ?
C41 C36 C37 C38 0.9(4) . . . . ?
S2 C36 C37 C38 -174.3(2) . . . . ?
C36 C37 C38 C39 -0.3(4) . . . . ?
C37 C38 C39 C40 -0.6(4) . . . . ?
C37 C38 C39 C42 179.2(3) . . . . ?
C38 C39 C40 C41 0.9(4) . . . . ?
C42 C39 C40 C41 -179.0(3) . . . . ?
C37 C36 C41 C40 -0.7(4) . . . . ?
S2 C36 C41 C40 174.2(2) . . . . ?
C39 C40 C41 C36 -0.2(4) . . . . ?
C40 C39 C42 F4 163.0(3) . . . . ?
C38 C39 C42 F4 -16.8(5) . . . . ?
C40 C39 C42 F5 -72.7(4) . . . . ?
C38 C39 C42 F5 107.4(4) . . . . ?
C40 C39 C42 F6 44.5(4) . . . . ?
C38 C39 C42 F6 -135.3(4) . . . . ?
C50 B3 C43 C48 -167.9(2) . . . . ?
C55 B3 C43 C48 -16.1(3) . . . . ?
S3 B3 C43 C48 83.7(2) . . . . ?
C50 B3 C43 C44 12.5(3) . . . . ?
C55 B3 C43 C44 164.3(2) . . . . ?
S3 B3 C43 C44 -95.9(2) . . . . ?
C48 C43 C44 C45 0.6(3) . . . . ?
B3 C43 C44 C45 -179.8(2) . . . . ?
C48 C43 C44 B4 -177.6(2) . . . . ?
B3 C43 C44 B4 2.0(3) . . . . ?
C49 B4 C44 C45 169.6(2) . . . . ?
C70 B4 C44 C45 24.7(3) . . . . ?
S4 B4 C44 C45 -80.6(2) . . . . ?
C49 B4 C44 C43 -12.3(3) . . . . ?
C70 B4 C44 C43 -157.2(2) . . . . ?
S4 B4 C44 C43 97.5(2) . . . . ?
C43 C44 C45 C46 -2.1(4) . . . . ?
B4 C44 C45 C46 176.1(2) . . . . ?
C44 C45 C46 C47 1.4(4) . . . . ?
C45 C46 C47 C48 0.9(4) . . . . ?
C46 C47 C48 C43 -2.5(4) . . . . ?
C44 C43 C48 C47 1.7(3) . . . . ?
B3 C43 C48 C47 -177.9(2) . . . . ?
C44 B4 C49 C54 -172.1(2) . . . . ?
C70 B4 C49 C54 -26.0(3) . . . . ?
S4 B4 C49 C54 75.8(2) . . . . ?
C44 B4 C49 C50 7.9(3) . . . . ?
C70 B4 C49 C50 154.0(2) . . . . ?
S4 B4 C49 C50 -104.2(2) . . . . ?
C54 C49 C50 C51 2.0(3) . . . . ?
B4 C49 C50 C51 -178.0(2) . . . . ?
C54 C49 C50 B3 -173.5(2) . . . . ?
B4 C49 C50 B3 6.5(3) . . . . ?
C43 B3 C50 C51 167.7(2) . . . . ?
C55 B3 C50 C51 17.5(3) . . . . ?
S3 B3 C50 C51 -85.3(2) . . . . ?
C43 B3 C50 C49 -16.9(3) . . . . ?
C55 B3 C50 C49 -167.0(2) . . . . ?
S3 B3 C50 C49 90.1(2) . . . . ?
C49 C50 C51 C52 -3.9(4) . . . . ?
B3 C50 C51 C52 171.6(2) . . . . ?
C50 C51 C52 C53 2.4(4) . . . . ?
C51 C52 C53 C54 1.0(4) . . . . ?
C52 C53 C54 C49 -2.8(4) . . . . ?
C50 C49 C54 C53 1.2(4) . . . . ?
B4 C49 C54 C53 -178.8(2) . . . . ?
C50 B3 C55 C56 -122.6(3) . . . . ?
C43 B3 C55 C56 86.4(3) . . . . ?
S3 B3 C55 C56 -16.1(2) . . . . ?
C50 B3 C55 C60 62.1(3) . . . . ?
C43 B3 C55 C60 -88.9(3) . . . . ?
S3 B3 C55 C60 168.6(2) . . . . ?
C60 C55 C56 C57 -0.6(4) . . . . ?
B3 C55 C56 C57 -176.1(2) . . . . ?
C60 C55 C56 C61 176.5(2) . . . . ?
B3 C55 C56 C61 1.0(3) . . . . ?
C55 C56 C57 C58 -0.2(4) . . . . ?
C61 C56 C57 C58 -177.2(2) . . . . ?
C56 C57 C58 C59 0.8(4) . . . . ?
C57 C58 C59 C60 -0.8(4) . . . . ?
C58 C59 C60 C55 0.0(4) . . . . ?
C58 C59 C60 C62 178.8(3) . . . . ?
C56 C55 C60 C59 0.7(3) . . . . ?
B3 C55 C60 C59 176.0(2) . . . . ?
C56 C55 C60 C62 -178.1(2) . . . . ?
B3 C55 C60 C62 -2.8(4) . . . . ?
C57 C56 C61 S3 -163.3(2) . . . . ?
C55 C56 C61 S3 19.5(3) . . . . ?
C63 S3 C61 C56 80.13(19) . . . . ?
B3 S3 C61 C56 -23.54(18) . . . . ?
C61 S3 C63 C68 -16.3(2) . . . . ?
B3 S3 C63 C68 78.3(2) . . . . ?
C61 S3 C63 C64 168.81(19) . . . . ?
B3 S3 C63 C64 -96.6(2) . . . . ?
C68 C63 C64 C65 -2.2(4) . . . . ?
S3 C63 C64 C65 172.9(2) . . . . ?
C63 C64 C65 C66 1.3(4) . . . . ?
C64 C65 C66 C67 0.4(4) . . . . ?
C64 C65 C66 C69 -177.4(2) . . . . ?
C65 C66 C67 C68 -1.2(4) . . . . ?
C69 C66 C67 C68 176.5(2) . . . . ?
C64 C63 C68 C67 1.3(4) . . . . ?
S3 C63 C68 C67 -173.32(19) . . . . ?
C66 C67 C68 C63 0.4(4) . . . . ?
C67 C66 C69 F7 -121.7(3) . . . . ?
C65 C66 C69 F7 56.1(3) . . . . ?
C67 C66 C69 F9 -0.8(4) . . . . ?
C65 C66 C69 F9 177.0(2) . . . . ?
C67 C66 C69 F8 118.2(3) . . . . ?
C65 C66 C69 F8 -64.1(3) . . . . ?
C44 B4 C70 C75 61.7(3) . . . . ?
C49 B4 C70 C75 -83.8(3) . . . . ?
S4 B4 C70 C75 171.7(2) . . . . ?
C44 B4 C70 C71 -121.7(3) . . . . ?
C49 B4 C70 C71 92.8(3) . . . . ?
S4 B4 C70 C71 -11.7(3) . . . . ?
C75 C70 C71 C72 -3.5(4) . . . . ?
B4 C70 C71 C72 179.7(2) . . . . ?
C75 C70 C71 C76 173.8(2) . . . . ?
B4 C70 C71 C76 -3.0(3) . . . . ?
C70 C71 C72 C73 1.7(4) . . . . ?
C76 C71 C72 C73 -175.6(2) . . . . ?
C71 C72 C73 C74 0.8(4) . . . . ?
C72 C73 C74 C75 -1.3(4) . . . . ?
C73 C74 C75 C70 -0.6(4) . . . . ?
C73 C74 C75 C77 179.0(2) . . . . ?
C71 C70 C75 C74 2.9(4) . . . . ?
B4 C70 C75 C74 179.6(2) . . . . ?
C71 C70 C75 C77 -176.6(2) . . . . ?
B4 C70 C75 C77 0.0(4) . . . . ?
C72 C71 C76 S4 -162.9(2) . . . . ?
C70 C71 C76 S4 19.7(3) . . . . ?
C78 S4 C76 C71 87.8(2) . . . . ?
B4 S4 C76 C71 -21.8(2) . . . . ?
C76 S4 C78 C83 -32.0(2) . . . . ?
B4 S4 C78 C83 65.0(2) . . . . ?
C76 S4 C78 C79 151.3(2) . . . . ?
B4 S4 C78 C79 -111.8(2) . . . . ?
C83 C78 C79 C80 -1.4(4) . . . . ?
S4 C78 C79 C80 175.4(2) . . . . ?
C78 C79 C80 C81 -0.3(4) . . . . ?
C79 C80 C81 C82 2.1(4) . . . . ?
C79 C80 C81 C84 -174.7(3) . . . . ?
C80 C81 C82 C83 -2.1(4) . . . . ?
C84 C81 C82 C83 174.8(3) . . . . ?
C81 C82 C83 C78 0.3(4) . . . . ?
C79 C78 C83 C82 1.4(4) . . . . ?
S4 C78 C83 C82 -175.16(19) . . . . ?
C80 C81 C84 F13 37(2) . . . . ?
C82 C81 C84 F13 -140(2) . . . . ?
C80 C81 C84 F14 -116(2) . . . . ?
C82 C81 C84 F14 67(2) . . . . ?
C80 C81 C84 F12 -149.1(5) . . . . ?
C82 C81 C84 F12 34.1(6) . . . . ?
C80 C81 C84 F10 84.0(5) . . . . ?
C82 C81 C84 F10 -92.8(5) . . . . ?
C80 C81 C84 F11 -31.2(4) . . . . ?
C82 C81 C84 F11 152.0(3) . . . . ?
C80 C81 C84 F15 145.5(13) . . . . ?
C82 C81 C84 F15 -31.3(13) . . . . ?

_refine_diff_density_max         0.796
_refine_diff_density_min         -0.635
_refine_diff_density_rms         0.066

_shelx_res_file                  
;
TITL 231013-2_autored_a.res in P-1
    231013-2_autored_a.res
    created by SHELXL-2018/1 at 23:29:06 on 19-Oct-2023
REM  Yadorkari-X generated
CELL 0.71073 13.4613 15.9611 18.0475 88.6170 74.2220 75.9400
ZERR 4.0 0.0004 0.0004 0.0005 0.0020 0.0020 0.0020
LATT 1
REM  SPGR P-1 triclinic
SFAC C H B F S
UNIT 168 128 8 24 8
SIZE 0.10 0.05 0.01
TEMP -150.0
L.S. 10
FMAP 2
PLAN -20
ACTA
CONF
LIST 4
OMIT    1    0    2
OMIT    1   -1    1
OMIT   -1    0    1
OMIT    1    2    0
OMIT    0    1    2
OMIT    0    0    2
OMIT    1    1    0
OMIT    0   -2    1
OMIT   -1   -1    1

SIMU 0.04 0.08 1.7 F10  F13  F11  F14  F12  F15

WGHT    0.072700    0.010100
FVAR       0.39406   0.79060
B1    3    0.262930    0.735784    0.449096    11.00000    0.02637    0.02715 =
         0.02770    0.00212   -0.00734   -0.00684
S1    5    0.115026    0.857330    0.462341    11.00000    0.03596    0.03060 =
         0.02946   -0.00106   -0.01180   -0.00606
B2    3    0.428761    0.784130    0.314274    11.00000    0.02926    0.01892 =
         0.02783    0.00086   -0.00906   -0.00400
S2    5    0.343191    0.906487    0.285115    11.00000    0.03756    0.02019 =
         0.03429   -0.00006   -0.01017   -0.00587
C1    1    0.348909    0.780474    0.464267    11.00000    0.02609    0.02068 =
         0.02612    0.00121   -0.00668   -0.00298
C2    1    0.425601    0.804229    0.401602    11.00000    0.02731    0.01901 =
         0.02725   -0.00168   -0.00610   -0.00392
C3    1    0.498180    0.846422    0.418592    11.00000    0.03336    0.03386 =
         0.03237    0.00080   -0.00893   -0.01488
AFIX  43
H3    2    0.550526    0.862011    0.377399    11.00000   -1.20000
AFIX   0
C4    1    0.495007    0.865747    0.494084    11.00000    0.03781    0.04304 =
         0.03694   -0.00066   -0.01745   -0.01741
AFIX  43
H4    2    0.543404    0.895737    0.503837    11.00000   -1.20000
AFIX   0
C5    1    0.420935    0.841175    0.555422    11.00000    0.03890    0.03558 =
         0.02775   -0.00094   -0.01515   -0.00814
AFIX  43
H5    2    0.418909    0.853523    0.607119    11.00000   -1.20000
AFIX   0
C6    1    0.350307    0.798449    0.539770    11.00000    0.03124    0.02620 =
         0.02686    0.00228   -0.00830   -0.00661
AFIX  43
H6    2    0.300943    0.780624    0.581668    11.00000   -1.20000
AFIX   0
C7    1    0.358607    0.719762    0.301881    11.00000    0.02526    0.01739 =
         0.02370    0.00112   -0.00618   -0.00248
C8    1    0.276954    0.702506    0.363545    11.00000    0.02835    0.01890 =
         0.02646   -0.00160   -0.00716   -0.00587
C9    1    0.210632    0.653070    0.348219    11.00000    0.03022    0.02612 =
         0.02915   -0.00008   -0.00287   -0.01074
AFIX  43
H9    2    0.156731    0.640087    0.389826    11.00000   -1.20000
AFIX   0
C10   1    0.221448    0.622658    0.274234    11.00000    0.03458    0.02272 =
         0.03790   -0.00306   -0.01261   -0.01116
AFIX  43
H10   2    0.172999    0.592323    0.265117    11.00000   -1.20000
AFIX   0
C11   1    0.303942    0.637115    0.213714    11.00000    0.03656    0.02274 =
         0.02772   -0.00357   -0.00905   -0.00575
AFIX  43
H11   2    0.313943    0.614837    0.163163    11.00000   -1.20000
AFIX   0
C12   1    0.372019    0.684587    0.227683    11.00000    0.03380    0.01852 =
         0.02413    0.00104   -0.00468   -0.00639
AFIX  43
H12   2    0.428873    0.693472    0.186192    11.00000   -1.20000
AFIX   0
C13   1    0.198517    0.687456    0.517177    11.00000    0.02934    0.02442 =
         0.02288   -0.00350   -0.00365   -0.00914
C14   1    0.087134    0.715004    0.546278    11.00000    0.03029    0.02880 =
         0.02732   -0.00503   -0.00636   -0.01092
C15   1    0.030266    0.674024    0.606530    11.00000    0.02732    0.03888 =
         0.03275   -0.00899    0.00037   -0.01345
AFIX  43
H15   2   -0.044442    0.695697    0.626970    11.00000   -1.20000
AFIX   0
C16   1    0.083988    0.601195    0.636341    11.00000    0.04141    0.03501 =
         0.02897   -0.00088    0.00139   -0.02155
AFIX  43
H16   2    0.046002    0.572743    0.677173    11.00000   -1.20000
AFIX   0
C17   1    0.192701    0.570379    0.606404    11.00000    0.04026    0.02535 =
         0.02794    0.00058   -0.00891   -0.01334
AFIX  43
H17   2    0.228385    0.519814    0.626300    11.00000   -1.20000
AFIX   0
C18   1    0.251711    0.611950    0.547318    11.00000    0.02918    0.02639 =
         0.02513   -0.00222   -0.00595   -0.01009
C19   1    0.028790    0.788328    0.507125    11.00000    0.02513    0.03445 =
         0.03902   -0.00773   -0.00820   -0.00488
AFIX  23
H19   2   -0.034361    0.822935    0.545648    11.00000   -1.20000
H19A  2    0.003800    0.764216    0.467487    11.00000   -1.20000
AFIX   0
C20   1    0.370163    0.575961    0.516557    11.00000    0.03169    0.03026 =
         0.03805    0.00486   -0.00841   -0.00573
AFIX 137
H20   2    0.407533    0.612882    0.535268    11.00000   -1.50000
H20A  2    0.390026    0.574269    0.460090    11.00000   -1.50000
H20B  2    0.389982    0.517323    0.534302    11.00000   -1.50000
AFIX   0
C21   1    0.118763    0.919787    0.541412    11.00000    0.03237    0.02457 =
         0.02977   -0.00278   -0.01316    0.00014
C22   1    0.182722    0.978515    0.522818    11.00000    0.04597    0.02624 =
         0.03201    0.00498   -0.01235   -0.00742
AFIX  43
H22   2    0.217428    0.985158    0.470428    11.00000   -1.20000
AFIX   0
C23   1    0.195721    1.027132    0.580547    11.00000    0.04538    0.02687 =
         0.04030    0.00038   -0.00913   -0.01025
AFIX  43
H23   2    0.239324    1.066966    0.567796    11.00000   -1.20000
AFIX   0
C24   1    0.144492    1.017330    0.657490    11.00000    0.03933    0.03042 =
         0.03909   -0.00403   -0.01353   -0.00453
C25   1    0.079313    0.960197    0.676301    11.00000    0.03796    0.03671 =
         0.03330   -0.00112   -0.00770   -0.00440
AFIX  43
H25   2    0.043469    0.954592    0.728653    11.00000   -1.20000
AFIX   0
C26   1    0.066450    0.910794    0.617965    11.00000    0.03226    0.02787 =
         0.03476   -0.00095   -0.00878   -0.00572
AFIX  43
H26   2    0.022258    0.871394    0.630640    11.00000   -1.20000
AFIX   0
C27   1    0.162871    1.067781    0.719095    11.00000    0.06318    0.04792 =
         0.04639   -0.00907   -0.01293   -0.01850
F1    4    0.261440    1.073394    0.704576    11.00000    0.08417    0.22127 =
         0.07712   -0.06911   -0.00053   -0.08473
F2    4    0.100020    1.149289    0.729073    11.00000    0.13730    0.03320 =
         0.05895   -0.00737   -0.02521   -0.02175
F3    4    0.137297    1.035834    0.788835    11.00000    0.11120    0.05129 =
         0.04626   -0.00345   -0.03881   -0.01686
C28   1    0.540321    0.782338    0.251581    11.00000    0.03053    0.02261 =
         0.02356   -0.00259   -0.00888   -0.01144
C29   1    0.555782    0.859293    0.214621    11.00000    0.03738    0.02665 =
         0.02384   -0.00001   -0.01156   -0.01515
C30   1    0.651075    0.863196    0.161540    11.00000    0.04871    0.03770 =
         0.02654    0.00433   -0.01071   -0.02711
AFIX  43
H30   2    0.658616    0.915216    0.136454    11.00000   -1.20000
AFIX   0
C31   1    0.734242    0.790451    0.145970    11.00000    0.03606    0.05697 =
         0.03057   -0.00556   -0.00144   -0.02462
AFIX  43
H31   2    0.799698    0.792190    0.109732    11.00000   -1.20000
AFIX   0
C32   1    0.723181    0.714345    0.182916    11.00000    0.03358    0.04399 =
         0.03334   -0.00809   -0.00418   -0.01075
AFIX  43
H32   2    0.781665    0.664911    0.172060    11.00000   -1.20000
AFIX   0
C33   1    0.627467    0.709484    0.235701    11.00000    0.03049    0.02823 =
         0.03070   -0.00433   -0.00901   -0.01002
C34   1    0.464748    0.939028    0.239442    11.00000    0.05154    0.02498 =
         0.03683    0.00552   -0.01738   -0.02053
AFIX  23
H34   2    0.456093    0.973024    0.194009    11.00000   -1.20000
H34A  2    0.480372    0.975839    0.276043    11.00000   -1.20000
AFIX   0
C35   1    0.618344    0.625944    0.276004    11.00000    0.03348    0.02493 =
         0.04879    0.00245   -0.00969   -0.00339
AFIX 137
H35   2    0.575972    0.597076    0.253738    11.00000   -1.50000
H35A  2    0.583552    0.638912    0.331098    11.00000   -1.50000
H35B  2    0.689623    0.587934    0.269186    11.00000   -1.50000
AFIX   0
C36   1    0.298452    0.883663    0.205597    11.00000    0.03718    0.01738 =
         0.04165    0.00434   -0.01667   -0.00459
C37   1    0.192499    0.879215    0.222667    11.00000    0.03560    0.03427 =
         0.05218    0.00124   -0.01238   -0.00021
AFIX  43
H37   2    0.147033    0.893265    0.273430    11.00000   -1.20000
AFIX   0
C38   1    0.153559    0.854008    0.164775    11.00000    0.03257    0.04329 =
         0.07192    0.00896   -0.02677   -0.00842
AFIX  43
H38   2    0.081502    0.850626    0.176169    11.00000   -1.20000
AFIX   0
C39   1    0.220128    0.833858    0.090490    11.00000    0.04993    0.02869 =
         0.05273    0.00718   -0.02945   -0.00769
C40   1    0.324705    0.839412    0.073310    11.00000    0.04907    0.03084 =
         0.03744    0.01194   -0.02213   -0.01315
AFIX  43
H40   2    0.369588    0.826331    0.022269    11.00000   -1.20000
AFIX   0
C41   1    0.364536    0.864232    0.130878    11.00000    0.03830    0.02250 =
         0.04222    0.00818   -0.01727   -0.00956
AFIX  43
H41   2    0.436535    0.867855    0.119105    11.00000   -1.20000
AFIX   0
C42   1    0.179413    0.805866    0.028664    11.00000    0.06097    0.03736 =
         0.08731    0.00852   -0.04827   -0.01411
F4    4    0.091933    0.781261    0.052775    11.00000    0.12871    0.25045 =
         0.06834    0.01332   -0.03718   -0.13985
F5    4    0.165092    0.863167   -0.022190    11.00000    0.15418    0.09438 =
         0.08533    0.02288   -0.08477   -0.06369
F6    4    0.247564    0.737412   -0.014176    11.00000    0.11779    0.10400 =
         0.20079   -0.08128   -0.10861    0.02002
B3    3    0.269196    0.229041    0.146907    11.00000    0.02296    0.02302 =
         0.02501    0.00281   -0.00856   -0.00340
B4    3    0.431516    0.280785    0.215639    11.00000    0.02842    0.01955 =
         0.02878    0.00013   -0.00716   -0.00954
S3    5    0.133131    0.344125    0.188626    11.00000    0.02834    0.02249 =
         0.02283    0.00263   -0.00686   -0.00659
S4    5    0.349207    0.407605    0.271998    11.00000    0.03302    0.02203 =
         0.03250    0.00407   -0.01180   -0.00913
C43   1    0.283797    0.194664    0.227978    11.00000    0.02115    0.01868 =
         0.02779    0.00177   -0.00807   -0.00497
C44   1    0.360666    0.217457    0.259656    11.00000    0.02490    0.01921 =
         0.02521   -0.00031   -0.00749   -0.00315
C45   1    0.370232    0.185088    0.331102    11.00000    0.03003    0.02314 =
         0.02675    0.00098   -0.01389   -0.00894
AFIX  43
H45   2    0.422724    0.198296    0.351776    11.00000   -1.20000
AFIX   0
C46   1    0.305645    0.134454    0.372579    11.00000    0.03237    0.02281 =
         0.02139    0.00457   -0.00935   -0.00582
AFIX  43
H46   2    0.313101    0.114582    0.421288    11.00000   -1.20000
AFIX   0
C47   1    0.230311    0.113129    0.342459    11.00000    0.02658    0.01742 =
         0.02612    0.00335   -0.00272   -0.00459
AFIX  43
H47   2    0.185068    0.079220    0.370770    11.00000   -1.20000
AFIX   0
C48   1    0.221133    0.141380    0.270957    11.00000    0.02473    0.01827 =
         0.02939    0.00199   -0.01001   -0.00694
AFIX  43
H48   2    0.171037    0.124388    0.250067    11.00000   -1.20000
AFIX   0
C49   1    0.429599    0.300721    0.127978    11.00000    0.02721    0.02130 =
         0.02718    0.00220   -0.00665   -0.00713
C50   1    0.357342    0.272221    0.094958    11.00000    0.02250    0.01870 =
         0.02440    0.00027   -0.00640   -0.00248
C51   1    0.361656    0.288953    0.017770    11.00000    0.02590    0.02378 =
         0.02697   -0.00037   -0.00881   -0.00435
AFIX  43
H51   2    0.317048    0.267027   -0.005347    11.00000   -1.20000
AFIX   0
C52   1    0.428602    0.336356   -0.026341    11.00000    0.03319    0.03514 =
         0.02167    0.00639   -0.00440   -0.00958
AFIX  43
H52   2    0.427677    0.348419   -0.077987    11.00000   -1.20000
AFIX   0
C53   1    0.496945    0.365861    0.006233    11.00000    0.03575    0.04121 =
         0.03348    0.01165   -0.00388   -0.01832
AFIX  43
H53   2    0.542417    0.399154   -0.022858    11.00000   -1.20000
AFIX   0
C54   1    0.498619    0.346567    0.081413    11.00000    0.03373    0.03268 =
         0.03104    0.00525   -0.00864   -0.01869
AFIX  43
H54   2    0.548017    0.364935    0.102098    11.00000   -1.20000
AFIX   0
C55   1    0.204253    0.178939    0.108098    11.00000    0.02456    0.01843 =
         0.02294    0.00513   -0.00905   -0.00569
C56   1    0.092668    0.205020    0.127473    11.00000    0.02904    0.02215 =
         0.02627    0.00489   -0.00987   -0.00934
C57   1    0.031576    0.161138    0.099437    11.00000    0.02712    0.03154 =
         0.04243    0.00527   -0.01530   -0.00782
AFIX  43
H57   2   -0.043887    0.180382    0.113779    11.00000   -1.20000
AFIX   0
C58   1    0.083301    0.088469    0.049949    11.00000    0.04164    0.03177 =
         0.04877   -0.00040   -0.02219   -0.01680
AFIX  43
H58   2    0.043173    0.058159    0.029687    11.00000   -1.20000
AFIX   0
C59   1    0.193084    0.060706    0.030489    11.00000    0.03783    0.02235 =
         0.03850   -0.00177   -0.01514   -0.00834
AFIX  43
H59   2    0.227339    0.010735   -0.002744    11.00000   -1.20000
AFIX   0
C60   1    0.255139    0.104034    0.058296    11.00000    0.02596    0.02310 =
         0.02922    0.00586   -0.00966   -0.00585
C61   1    0.038199    0.282104    0.184512    11.00000    0.02402    0.02576 =
         0.02799    0.00464   -0.00712   -0.00778
AFIX  23
H61   2    0.009483    0.261543    0.236268    11.00000   -1.20000
H61A  2   -0.021923    0.319174    0.168208    11.00000   -1.20000
AFIX   0
C62   1    0.374082    0.070275    0.036698    11.00000    0.03429    0.02183 =
         0.03529   -0.00151   -0.00792   -0.00329
AFIX 137
H62   2    0.393319    0.011088    0.014702    11.00000   -1.50000
H62A  2    0.399367    0.070501    0.082725    11.00000   -1.50000
H62B  2    0.407142    0.107215   -0.001422    11.00000   -1.50000
AFIX   0
C63   1    0.139024    0.407686    0.105778    11.00000    0.02589    0.02150 =
         0.02425    0.00576   -0.00506   -0.00351
C64   1    0.192419    0.473383    0.102786    11.00000    0.04033    0.02296 =
         0.02995    0.00225   -0.01283   -0.00825
AFIX  43
H64   2    0.215474    0.485952    0.145624    11.00000   -1.20000
AFIX   0
C65   1    0.211342    0.519987    0.036587    11.00000    0.04075    0.02317 =
         0.03676    0.00804   -0.01301   -0.01213
AFIX  43
H65   2    0.248796    0.563866    0.033580    11.00000   -1.20000
AFIX   0
C66   1    0.175311    0.502327   -0.025516    11.00000    0.02914    0.02205 =
         0.02787    0.00454   -0.00731   -0.00165
C67   1    0.120162    0.438681   -0.021070    11.00000    0.02925    0.02500 =
         0.02634    0.00199   -0.00929   -0.00332
AFIX  43
H67   2    0.094564    0.427603   -0.063065    11.00000   -1.20000
AFIX   0
C68   1    0.102116    0.390943    0.044600    11.00000    0.02698    0.02425 =
         0.02992    0.00253   -0.00685   -0.00773
AFIX  43
H68   2    0.064662    0.347088    0.047440    11.00000   -1.20000
AFIX   0
C69   1    0.200862    0.550887   -0.096973    11.00000    0.03692    0.03444 =
         0.03370    0.00842   -0.01113   -0.00981
F7    4    0.305776    0.542764   -0.125487    11.00000    0.03684    0.10517 =
         0.05833    0.04658   -0.00939   -0.02504
F8    4    0.155019    0.636507   -0.084921    11.00000    0.08388    0.02837 =
         0.04720    0.01394   -0.02932   -0.01943
F9    4    0.166818    0.525934   -0.154071    11.00000    0.06050    0.03718 =
         0.03090    0.00955   -0.01378   -0.01175
C70   1    0.543588    0.276916    0.233726    11.00000    0.03285    0.02596 =
         0.02267    0.00579   -0.00809   -0.01311
C71   1    0.560496    0.352653    0.261898    11.00000    0.03465    0.02983 =
         0.02392    0.00813   -0.00907   -0.01695
C72   1    0.655496    0.353446    0.278999    11.00000    0.03920    0.04167 =
         0.02890    0.00880   -0.01337   -0.02634
AFIX  43
H72   2    0.664355    0.404736    0.299179    11.00000   -1.20000
AFIX   0
C73   1    0.736648    0.278355    0.266112    11.00000    0.03303    0.05769 =
         0.03203    0.01856   -0.01546   -0.02665
AFIX  43
H73   2    0.801318    0.277759    0.278067    11.00000   -1.20000
AFIX   0
C74   1    0.723328    0.204015    0.235715    11.00000    0.02665    0.03760 =
         0.03501    0.01246   -0.00801   -0.00797
AFIX  43
H74   2    0.779977    0.153263    0.226082    11.00000   -1.20000
AFIX   0
C75   1    0.628287    0.202287    0.218986    11.00000    0.02771    0.02861 =
         0.02983    0.00668   -0.00663   -0.00943
C76   1    0.473090    0.434716    0.269665    11.00000    0.03883    0.02738 =
         0.03728    0.00274   -0.01313   -0.01594
AFIX  23
H76   2    0.492220    0.471298    0.225556    11.00000   -1.20000
H76A  2    0.464653    0.467749    0.317643    11.00000   -1.20000
AFIX   0
C77   1    0.617945    0.120127    0.184574    11.00000    0.03580    0.03063 =
         0.05305   -0.00028   -0.00860   -0.00716
AFIX 137
H77   2    0.575753    0.090618    0.224785    11.00000   -1.50000
H77A  2    0.688925    0.082021    0.163159    11.00000   -1.50000
H77B  2    0.582474    0.134647    0.143539    11.00000   -1.50000
AFIX   0
C78   1    0.295731    0.393953    0.372042    11.00000    0.03657    0.02109 =
         0.03216   -0.00183   -0.00937   -0.01038
C79   1    0.185020    0.411963    0.398605    11.00000    0.03891    0.03568 =
         0.03821   -0.00038   -0.01150   -0.01281
AFIX  43
H79   2    0.143085    0.434296    0.364597    11.00000   -1.20000
AFIX   0
C80   1    0.135929    0.397696    0.473603    11.00000    0.03674    0.04977 =
         0.04200   -0.00534   -0.00533   -0.02026
AFIX  43
H80   2    0.060434    0.410399    0.491355    11.00000   -1.20000
AFIX   0
C81   1    0.197077    0.364699    0.523193    11.00000    0.05621    0.04066 =
         0.03256   -0.00137   -0.00909   -0.03073
C82   1    0.307998    0.348534    0.498084    11.00000    0.05629    0.03068 =
         0.03231    0.00172   -0.01700   -0.01685
AFIX  43
H82   2    0.349525    0.327721    0.532689    11.00000   -1.20000
AFIX   0
C83   1    0.357346    0.363023    0.422279    11.00000    0.03735    0.03015 =
         0.03779   -0.00180   -0.01343   -0.01034
AFIX  43
H83   2    0.432757    0.351891    0.404784    11.00000   -1.20000
AFIX   0
C84   1    0.144590    0.341677    0.603278    11.00000    0.07266    0.07186 =
         0.04097    0.00268   -0.01385   -0.04944
PART 1
F10   4    0.128753    0.264071    0.603065    21.00000    0.14045    0.06317 =
         0.05718    0.02679   -0.03485   -0.06776
F11   4    0.042761    0.396111    0.630045    21.00000    0.06523    0.10780 =
         0.04463    0.01149    0.00612   -0.03642
F12   4    0.193460    0.351078    0.653832    21.00000    0.08616    0.13934 =
         0.03346    0.02794   -0.03273   -0.07525
PART 2
F13   4    0.071325    0.310973    0.618735   -21.00000    0.11137    0.25907 =
         0.04917    0.04382   -0.03963   -0.14993
F14   4    0.151493    0.382647    0.657941   -21.00000    0.25023    0.10206 =
         0.05136    0.00734   -0.00696   -0.12968
F15   4    0.222263    0.257746    0.628546   -21.00000    0.13233    0.11895 =
         0.11497    0.09101    0.02866    0.03243
PART 0

HKLF 4 1 1 0 0 0 1 0 0 0 1


REM  231013-2_autored_a.res in P-1
REM R1 =  0.0641 for   10534 Fo > 4sig(Fo)  and  0.1367 for all   18939 data
REM    969 parameters refined using     36 restraints

END

WGHT      0.0727      0.0101

REM Highest difference peak  0.796,  deepest hole -0.635,  1-sigma level  0.066
Q1    1   0.1784  0.7298  0.0485  11.00000  0.05    0.80
Q2    1   0.0610  0.8611  0.0613  11.00000  0.05    0.74
Q3    1   0.0075  0.6891  0.1097  11.00000  0.05    0.45
Q4    1   0.1738  1.1388  0.6969  11.00000  0.05    0.45
Q5    1   0.2410  0.8165 -0.0320  11.00000  0.05    0.44
Q6    1  -0.0373  0.5665  0.2067  11.00000  0.05    0.38
Q7    1   0.2375  0.6237 -0.0930  11.00000  0.05    0.36
Q8    1   0.2761  0.7286  0.3942  11.00000  0.05    0.35
Q9    1   0.0132  0.6580  0.1702  11.00000  0.05    0.35
Q10   1   0.3230  0.2081  0.2386  11.00000  0.05    0.34
Q11   1   0.4060  0.9109  0.2489  11.00000  0.05    0.31
Q12   1   0.3177  1.0283  0.6915  11.00000  0.05    0.31
Q13   1  -0.0209  0.6875  0.1647  11.00000  0.05    0.30
Q14   1   0.0558  0.8727  0.4353  11.00000  0.05    0.29
Q15   1   0.2991  0.9101  0.3391  11.00000  0.05    0.29
Q16   1   0.1798  0.5185  0.0033  11.00000  0.05    0.29
Q17   1   0.0577  0.1065  0.0935  11.00000  0.05    0.28
Q18   1   0.4815  0.2850  0.2326  11.00000  0.05    0.28
Q19   1   0.6802  0.7225  0.2333  11.00000  0.05    0.28
Q20   1   0.1210  1.0404  0.6286  11.00000  0.05    0.28
;
_shelx_res_checksum              66413
